# Supplementary material for: Bis(μ-chloroacetato-κ2 O:O′)bis(chloro­acetato-κO)di-μ3-oxido-tetrakis[dibenzyl­tin(IV)]
Source: Acta Crystallogr Sect E Struct Rep Online. 2011 Jan 8;67(Pt 2):m147. doi: 10.1107/S1600536810054000 (PMC3051761; doi:10.1107/S1600536810054000)
Supplement: Supplementary file 1 [file e-67-0m147-sup1.cif]

##############################################################################
###                                                                        ###
###        Electronic paper (Acta Crystallographica Section E)             ###
###                                                                        ###
##############################################################################
#                                                                            #
# This CIF contains the data in a paper accepted for publication in Acta     #
# Crystallographica Section E. It conforms to the requirements of Notes      #
# for Authors for Section E, and has been peer reviewed under the auspices   #
# of the IUCr Commission on Journals.                                        #
#                                                                            #
# Full details of the Crystallographic Information File format               #
# are given in the paper "The Crystallographic Information File (CIF):       #
# a New Standard Archive File for Crystallography" by S. R. Hall, F. H.      #
# Allen and I. D. Brown [Acta Cryst. (1991), A47, 655-685].                  #
#                                                                            #
# The current version of the core CIF dictionary is obtainable from          #
# ftp://ftp.iucr.org/pub/cif_core.dic. The current version number is 2.4.    #
#                                                                            #
# Software is freely available for graphical display of the structure(s) in  #
# this CIF.  For information consult the CIF home page http://www.iucr.org/  #
# cif/home.html                                                              #
#                                                                            #
# This file may be used for bona fide research purposes within the           #
# scientific community so long as proper attribution is given to the journal # 
# article from which it was obtained.                                        #
#                                                                            #
##############################################################################
                                             
data_I
_audit_creation_method     SHELXL-97
_chemical_name_systematic
;
Bis(\m-chloroacetato-\k^2^<i>O</i>:<i>O</i>')bis(chloroacetato-
\k<i>O</i>)di-\m~3~-oxido-tetrakis[dibenzyltin(IV)]
;
_chemical_name_common     ?
_chemical_formula_moiety     'C64 H64 Cl4 O10 Sn4'
_chemical_formula_sum     'C64 H64 Cl4 O10 Sn4'
_chemical_formula_iupac     '[Sn4 (C7 H7)8 (C2 H2 Cl O2)4 O2]'
_chemical_formula_weight     1609.71
_chemical_melting_point     ?
_symmetry_cell_setting     triclinic
_symmetry_space_group_name_H-M     'P -1'
_symmetry_space_group_name_Hall     '-P 1'
loop_
    _symmetry_equiv_pos_as_xyz
    'x, y, z'
    '-x, -y, -z'
_cell_length_a     10.4377(8)
_cell_length_b     13.0091(9)
_cell_length_c     13.3920(11)
_cell_angle_alpha     104.920(2)
_cell_angle_beta     103.2080(10)
_cell_angle_gamma     106.4980(10)
_cell_volume     1593.0(2)
_cell_formula_units_Z     1
_cell_measurement_reflns_used     3277
_cell_measurement_theta_min     2.793
_cell_measurement_theta_max     26.311
_cell_measurement_temperature     298(2)
_exptl_crystal_description     block
_exptl_crystal_colour     colourless
_exptl_crystal_size_max     0.20
_exptl_crystal_size_mid     0.13
_exptl_crystal_size_min     0.08
_exptl_crystal_density_diffrn     1.678
_exptl_crystal_density_meas     ?
_exptl_crystal_density_method     'not measured'
_exptl_crystal_F_000     796
_exptl_absorpt_coefficient_mu     1.774
_exptl_absorpt_correction_type     multi-scan
_exptl_absorpt_process_details     '(SADABS, Sheldrick, 1996)'
_exptl_absorpt_correction_T_min     0.7181
_exptl_absorpt_correction_T_max     0.8711
_exptl_special_details
;
;
_diffrn_ambient_temperature     298(2)
_diffrn_radiation_type     MoK\a
_diffrn_radiation_wavelength     0.71073
_diffrn_radiation_source     'fine-focus sealed tube'
_diffrn_radiation_monochromator     graphite
_diffrn_measurement_device_type     'Bruker SMART CCD'
_diffrn_measurement_method     'phi and omega scans'
_diffrn_detector_area_resol_mean     ?
_diffrn_reflns_number     8386
_diffrn_reflns_av_R_equivalents     0.0229
_diffrn_reflns_av_sigmaI/netI     0.0576
_diffrn_reflns_theta_min     1.66
_diffrn_reflns_theta_max     25.02
_diffrn_reflns_theta_full     25.02
_diffrn_measured_fraction_theta_max     0.988
_diffrn_measured_fraction_theta_full     0.988
_diffrn_reflns_limit_h_min     -12
_diffrn_reflns_limit_h_max     12
_diffrn_reflns_limit_k_min     -15
_diffrn_reflns_limit_k_max     15
_diffrn_reflns_limit_l_min     -11
_diffrn_reflns_limit_l_max     15
_diffrn_standards_number     ?
_diffrn_standards_interval_count     ?
_diffrn_standards_interval_time     ?
_diffrn_standards_decay_%     ?
_reflns_number_total     5551
_reflns_number_gt     4110
_reflns_threshold_expression     >2sigma(I)
_refine_ls_structure_factor_coef     Fsqd
_refine_ls_matrix_type     full
_refine_ls_R_factor_all     0.0497
_refine_ls_R_factor_gt     0.0308
_refine_ls_wR_factor_gt     0.0498
_refine_ls_wR_factor_ref     0.0541
_refine_ls_goodness_of_fit_ref     1.006
_refine_ls_restrained_S_all     1.006
_refine_ls_number_reflns     5551
_refine_ls_number_parameters     370
_refine_ls_number_restraints     0
_refine_ls_hydrogen_treatment     constr
_refine_ls_weighting_scheme     calc
_refine_ls_weighting_details
         'calc w=1/[\s^2^(Fo^2^)+(0.0103P)^2^+0.0000P] where P=(Fo^2^+2Fc^2^)/3'
_atom_sites_solution_hydrogens     geom
_atom_sites_solution_primary     direct
_atom_sites_solution_secondary     difmap
_refine_ls_shift/su_max     0.001
_refine_ls_shift/su_mean     0.000
_refine_diff_density_max     0.812
_refine_diff_density_min     -0.592
_refine_ls_extinction_method     none
_refine_ls_extinction_coef     ?
loop_
    _atom_type_symbol
    _atom_type_description
    _atom_type_scat_dispersion_real
    _atom_type_scat_dispersion_imag
    _atom_type_scat_source
    'C' 'C' 0.0033 0.0016
                         'International Tables Vol C Tables 4.2.6.8 and 6.1.1.4'
    'H' 'H' 0.0000 0.0000
                         'International Tables Vol C Tables 4.2.6.8 and 6.1.1.4'
    'O' 'O' 0.0106 0.0060
                         'International Tables Vol C Tables 4.2.6.8 and 6.1.1.4'
    'Cl' 'Cl' 0.1484 0.1585
                         'International Tables Vol C Tables 4.2.6.8 and 6.1.1.4'
    'Sn' 'Sn' -0.6537 1.4246
                         'International Tables Vol C Tables 4.2.6.8 and 6.1.1.4'
_computing_data_collection     'SMART (Siemens, 1996)'
_computing_cell_refinement     'SAINT (Siemens, 1996)'
_computing_data_reduction     'SAINT (Siemens, 1996)'
_computing_structure_solution     'SHELXS97 (Sheldrick, 2008)'
_computing_structure_refinement     'SHELXL97 (Sheldrick, 2008)'
_computing_molecular_graphics     'SHELXTL (Sheldrick, 2008)'
_computing_publication_material     'SHELXTL (Sheldrick, 2008)'
loop_
    _atom_site_type_symbol
    _atom_site_label
    _atom_site_fract_x
    _atom_site_fract_y
    _atom_site_fract_z
    _atom_site_U_iso_or_equiv
    _atom_site_adp_type
    _atom_site_calc_flag
    _atom_site_refinement_flags
    _atom_site_occupancy
    _atom_site_disorder_assembly
    _atom_site_disorder_group
    Sn Sn1 0.64849(3) 0.28126(2) 0.12506(2) 0.03004(9) Uani d . 1 . .
    Sn Sn2 0.42902(3) -0.01234(2) 0.09813(2) 0.02829(9) Uani d . 1 . .
    Cl Cl1 0.36275(18) 0.18206(12) 0.44052(12) 0.0831(5) Uani d . 1 . .
    Cl Cl2 0.8211(2) 0.19683(14) -0.20870(14) 0.1118(7) Uani d . 1 . .
    O O1 0.5054(3) 0.2782(2) 0.2235(2) 0.0383(8) Uani d . 1 . .
    O O2 0.4600(3) 0.1147(2) 0.2565(2) 0.0392(8) Uani d . 1 . .
    O O3 0.7429(3) 0.2483(2) -0.0057(2) 0.0379(8) Uani d . 1 . .
    O O4 0.8784(4) 0.4294(3) 0.0608(3) 0.0715(12) Uani d . 1 . .
    O O5 0.5589(3) 0.10884(18) 0.0586(2) 0.0285(7) Uani d . 1 . .
    C C1 0.4706(4) 0.2167(4) 0.2781(3) 0.0315(10) Uani d . 1 . .
    C C2 0.4360(5) 0.2750(3) 0.3763(3) 0.0454(13) Uani d . 1 . .
    H H2A 0.3700 0.3104 0.3532 0.055 Uiso calc R 1 . .
    H H2B 0.5217 0.3351 0.4291 0.055 Uiso calc R 1 . .
    C C3 0.8232(5) 0.3343(4) -0.0136(4) 0.0457(13) Uani d . 1 . .
    C C4 0.8540(6) 0.3327(4) -0.1197(4) 0.082(2) Uani d . 1 . .
    H H4A 0.9524 0.3793 -0.1021 0.098 Uiso calc R 1 . .
    H H4B 0.7970 0.3673 -0.1571 0.098 Uiso calc R 1 . .
    C C5 0.5445(4) 0.3777(3) 0.0550(3) 0.0399(12) Uani d . 1 . .
    H H5A 0.5691 0.3829 -0.0096 0.048 Uiso calc R 1 . .
    H H5B 0.4430 0.3385 0.0327 0.048 Uiso calc R 1 . .
    C C6 0.5849(5) 0.4954(3) 0.1341(4) 0.0417(12) Uani d . 1 . .
    C C7 0.5036(6) 0.5190(4) 0.1995(4) 0.0570(14) Uani d . 1 . .
    H H7 0.4217 0.4615 0.1926 0.068 Uiso calc R 1 . .
    C C8 0.5428(7) 0.6268(5) 0.2745(5) 0.0718(18) Uani d . 1 . .
    H H8 0.4860 0.6415 0.3165 0.086 Uiso calc R 1 . .
    C C9 0.6644(7) 0.7124(4) 0.2878(5) 0.0757(19) Uani d . 1 . .
    H H9 0.6917 0.7842 0.3401 0.091 Uiso calc R 1 . .
    C C10 0.7446(6) 0.6917(4) 0.2242(4) 0.0681(17) Uani d . 1 . .
    H H10 0.8261 0.7501 0.2318 0.082 Uiso calc R 1 . .
    C C11 0.7060(5) 0.5837(4) 0.1477(4) 0.0536(14) Uani d . 1 . .
    H H11 0.7626 0.5706 0.1051 0.064 Uiso calc R 1 . .
    C C12 0.8304(4) 0.3392(4) 0.2657(3) 0.0464(13) Uani d . 1 . .
    H H12A 0.8584 0.2747 0.2687 0.056 Uiso calc R 1 . .
    H H12B 0.9069 0.3945 0.2560 0.056 Uiso calc R 1 . .
    C C13 0.8156(4) 0.3925(4) 0.3739(4) 0.0396(12) Uani d . 1 . .
    C C14 0.8072(5) 0.3359(4) 0.4463(4) 0.0579(14) Uani d . 1 . .
    H H14 0.8108 0.2630 0.4278 0.069 Uiso calc R 1 . .
    C C15 0.7936(6) 0.3835(6) 0.5458(5) 0.0804(19) Uani d . 1 . .
    H H15 0.7890 0.3431 0.5938 0.097 Uiso calc R 1 . .
    C C16 0.7869(6) 0.4895(6) 0.5742(5) 0.082(2) Uani d . 1 . .
    H H16 0.7772 0.5218 0.6413 0.098 Uiso calc R 1 . .
    C C17 0.7944(6) 0.5473(5) 0.5041(5) 0.080(2) Uani d . 1 . .
    H H17 0.7899 0.6198 0.5232 0.096 Uiso calc R 1 . .
    C C18 0.8088(5) 0.5004(4) 0.4042(4) 0.0581(14) Uani d . 1 . .
    H H18 0.8140 0.5416 0.3569 0.070 Uiso calc R 1 . .
    C C19 0.5469(4) -0.0892(3) 0.1865(4) 0.0439(12) Uani d . 1 . .
    H H19A 0.4798 -0.1469 0.2018 0.053 Uiso calc R 1 . .
    H H19B 0.5862 -0.1292 0.1374 0.053 Uiso calc R 1 . .
    C C20 0.6649(5) -0.0187(3) 0.2916(4) 0.0375(11) Uani d . 1 . .
    C C21 0.6393(6) 0.0059(4) 0.3895(4) 0.0545(14) Uani d . 1 . .
    H H21 0.5465 -0.0156 0.3897 0.065 Uiso calc R 1 . .
    C C22 0.7473(8) 0.0612(5) 0.4867(5) 0.0797(19) Uani d . 1 . .
    H H22 0.7268 0.0766 0.5517 0.096 Uiso calc R 1 . .
    C C23 0.8841(8) 0.0940(5) 0.4894(5) 0.087(2) Uani d . 1 . .
    H H23 0.9570 0.1303 0.5559 0.105 Uiso calc R 1 . .
    C C24 0.9137(6) 0.0732(5) 0.3939(6) 0.0766(18) Uani d . 1 . .
    H H24 1.0070 0.0963 0.3948 0.092 Uiso calc R 1 . .
    C C25 0.8041(5) 0.0174(4) 0.2952(4) 0.0532(14) Uani d . 1 . .
    H H25 0.8249 0.0041 0.2302 0.064 Uiso calc R 1 . .
    C C26 0.2178(4) -0.0210(3) 0.0304(4) 0.0426(12) Uani d . 1 . .
    H H26A 0.1959 -0.0431 -0.0482 0.051 Uiso calc R 1 . .
    H H26B 0.1548 -0.0822 0.0445 0.051 Uiso calc R 1 . .
    C C27 0.1819(4) 0.0827(3) 0.0679(4) 0.0348(11) Uani d . 1 . .
    C C28 0.1365(4) 0.1037(4) 0.1589(4) 0.0433(12) Uani d . 1 . .
    H H28 0.1303 0.0535 0.1977 0.052 Uiso calc R 1 . .
    C C29 0.1008(5) 0.1986(4) 0.1918(4) 0.0530(14) Uani d . 1 . .
    H H29 0.0704 0.2117 0.2524 0.064 Uiso calc R 1 . .
    C C30 0.1097(5) 0.2725(4) 0.1365(4) 0.0578(15) Uani d . 1 . .
    H H30 0.0862 0.3363 0.1596 0.069 Uiso calc R 1 . .
    C C31 0.1532(5) 0.2540(4) 0.0466(4) 0.0554(14) Uani d . 1 . .
    H H31 0.1588 0.3047 0.0085 0.066 Uiso calc R 1 . .
    C C32 0.1886(4) 0.1591(4) 0.0132(4) 0.0473(13) Uani d . 1 . .
    H H32 0.2178 0.1466 -0.0480 0.057 Uiso calc R 1 . .
loop_
    _atom_site_aniso_label
    _atom_site_aniso_U_11
    _atom_site_aniso_U_22
    _atom_site_aniso_U_33
    _atom_site_aniso_U_12
    _atom_site_aniso_U_13
    _atom_site_aniso_U_23
    Sn1 0.03285(19) 0.02216(15) 0.02845(19) 0.00660(14) 0.00873(15) 0.00303(14)
    Sn2 0.03113(18) 0.02562(16) 0.02665(19) 0.00911(13) 0.01113(15) 0.00652(14)
    Cl1 0.1243(14) 0.0792(10) 0.0594(10) 0.0315(10) 0.0595(10) 0.0254(9)
    Cl2 0.1501(17) 0.1002(12) 0.0655(12) 0.0180(12) 0.0631(12) 0.0037(10)
    O1 0.0420(19) 0.0355(16) 0.0381(19) 0.0139(14) 0.0196(16) 0.0084(15)
    O2 0.059(2) 0.0364(17) 0.0247(18) 0.0227(15) 0.0155(16) 0.0069(15)
    O3 0.0494(19) 0.0318(16) 0.0343(19) 0.0119(15) 0.0240(16) 0.0085(15)
    O4 0.083(3) 0.0391(19) 0.072(3) -0.0024(19) 0.038(2) 0.0014(19)
    O5 0.0342(16) 0.0197(13) 0.0275(16) 0.0057(12) 0.0137(13) 0.0026(13)
    C1 0.022(2) 0.041(3) 0.027(3) 0.013(2) 0.003(2) 0.008(2)
    C2 0.053(3) 0.045(3) 0.033(3) 0.017(2) 0.020(3) 0.002(2)
    C3 0.049(3) 0.041(3) 0.061(4) 0.019(2) 0.034(3) 0.024(3)
    C4 0.105(5) 0.062(3) 0.072(4) 0.001(3) 0.054(4) 0.024(3)
    C5 0.042(3) 0.035(2) 0.039(3) 0.013(2) 0.010(2) 0.010(2)
    C6 0.056(3) 0.033(2) 0.039(3) 0.022(2) 0.012(3) 0.013(2)
    C7 0.070(4) 0.050(3) 0.058(4) 0.031(3) 0.025(3) 0.017(3)
    C8 0.109(5) 0.064(4) 0.064(4) 0.054(4) 0.041(4) 0.018(3)
    C9 0.133(6) 0.039(3) 0.051(4) 0.036(4) 0.022(4) 0.010(3)
    C10 0.091(5) 0.038(3) 0.060(4) 0.010(3) 0.018(4) 0.015(3)
    C11 0.067(4) 0.038(3) 0.054(4) 0.020(3) 0.015(3) 0.017(3)
    C12 0.037(3) 0.056(3) 0.041(3) 0.017(2) 0.011(2) 0.009(3)
    C13 0.029(3) 0.043(3) 0.028(3) 0.008(2) -0.005(2) -0.001(2)
    C14 0.063(4) 0.059(3) 0.049(4) 0.024(3) 0.013(3) 0.017(3)
    C15 0.077(5) 0.114(5) 0.048(4) 0.029(4) 0.017(4) 0.033(4)
    C16 0.060(4) 0.108(6) 0.037(4) 0.015(4) 0.007(3) -0.015(4)
    C17 0.079(5) 0.062(4) 0.071(5) 0.027(3) 0.014(4) -0.015(4)
    C18 0.065(4) 0.051(3) 0.045(3) 0.019(3) 0.008(3) 0.007(3)
    C19 0.044(3) 0.034(2) 0.043(3) 0.014(2) -0.001(2) 0.011(2)
    C20 0.052(3) 0.031(2) 0.031(3) 0.019(2) 0.008(2) 0.012(2)
    C21 0.070(4) 0.048(3) 0.048(4) 0.018(3) 0.020(3) 0.022(3)
    C22 0.126(6) 0.067(4) 0.038(4) 0.036(4) 0.011(4) 0.018(3)
    C23 0.108(6) 0.059(4) 0.056(5) 0.023(4) -0.028(4) 0.015(4)
    C24 0.052(4) 0.069(4) 0.088(5) 0.016(3) -0.004(4) 0.024(4)
    C25 0.059(4) 0.050(3) 0.055(4) 0.023(3) 0.020(3) 0.020(3)
    C26 0.032(3) 0.040(3) 0.039(3) 0.009(2) 0.003(2) -0.001(2)
    C27 0.020(2) 0.033(2) 0.039(3) 0.0040(19) 0.004(2) 0.004(2)
    C28 0.031(3) 0.047(3) 0.045(3) 0.013(2) 0.009(2) 0.010(2)
    C29 0.042(3) 0.063(3) 0.046(3) 0.025(3) 0.013(3) 0.000(3)
    C30 0.041(3) 0.047(3) 0.069(4) 0.022(3) 0.008(3) -0.003(3)
    C31 0.049(3) 0.049(3) 0.069(4) 0.018(3) 0.016(3) 0.023(3)
    C32 0.040(3) 0.051(3) 0.046(3) 0.015(2) 0.017(3) 0.010(3)
loop_
    _geom_bond_atom_site_label_1
    _geom_bond_atom_site_label_2
    _geom_bond_site_symmetry_2
    _geom_bond_distance
    _geom_bond_publ_flag
    Sn1 O5 . 2.024(2) ?
    Sn1 C12 . 2.131(4) ?
    Sn1 C5 . 2.132(4) ?
    Sn1 O1 . 2.205(3) ?
    Sn1 O3 . 2.206(2) ?
    Sn2 O5 . 2.037(2) ?
    Sn2 C19 . 2.135(4) ?
    Sn2 C26 . 2.142(4) ?
    Sn2 O5 2_655 2.202(2) ?
    Sn2 O2 . 2.217(2) ?
    Cl1 C2 . 1.759(4) ?
    Cl2 C4 . 1.745(5) ?
    O1 C1 . 1.251(4) ?
    O2 C1 . 1.249(4) ?
    O3 C3 . 1.239(4) ?
    O4 C3 . 1.247(5) ?
    O5 Sn2 2_655 2.202(2) ?
    C1 C2 . 1.514(5) ?
    C2 H2A . 0.9700 ?
    C2 H2B . 0.9700 ?
    C3 C4 . 1.523(6) ?
    C4 H4A . 0.9700 ?
    C4 H4B . 0.9700 ?
    C5 C6 . 1.497(5) ?
    C5 H5A . 0.9700 ?
    C5 H5B . 0.9700 ?
    C6 C11 . 1.383(6) ?
    C6 C7 . 1.389(6) ?
    C7 C8 . 1.380(6) ?
    C7 H7 . 0.9300 ?
    C8 C9 . 1.369(7) ?
    C8 H8 . 0.9300 ?
    C9 C10 . 1.354(7) ?
    C9 H9 . 0.9300 ?
    C10 C11 . 1.391(6) ?
    C10 H10 . 0.9300 ?
    C11 H11 . 0.9300 ?
    C12 C13 . 1.501(5) ?
    C12 H12A . 0.9700 ?
    C12 H12B . 0.9700 ?
    C13 C14 . 1.363(6) ?
    C13 C18 . 1.384(6) ?
    C14 C15 . 1.376(6) ?
    C14 H14 . 0.9300 ?
    C15 C16 . 1.359(7) ?
    C15 H15 . 0.9300 ?
    C16 C17 . 1.348(8) ?
    C16 H16 . 0.9300 ?
    C17 C18 . 1.381(6) ?
    C17 H17 . 0.9300 ?
    C18 H18 . 0.9300 ?
    C19 C20 . 1.497(5) ?
    C19 H19A . 0.9700 ?
    C19 H19B . 0.9700 ?
    C20 C21 . 1.372(6) ?
    C20 C25 . 1.380(6) ?
    C21 C22 . 1.367(7) ?
    C21 H21 . 0.9300 ?
    C22 C23 . 1.359(8) ?
    C22 H22 . 0.9300 ?
    C23 C24 . 1.361(7) ?
    C23 H23 . 0.9300 ?
    C24 C25 . 1.388(7) ?
    C24 H24 . 0.9300 ?
    C25 H25 . 0.9300 ?
    C26 C27 . 1.495(5) ?
    C26 H26A . 0.9700 ?
    C26 H26B . 0.9700 ?
    C27 C32 . 1.374(6) ?
    C27 C28 . 1.397(5) ?
    C28 C29 . 1.384(6) ?
    C28 H28 . 0.9300 ?
    C29 C30 . 1.352(6) ?
    C29 H29 . 0.9300 ?
    C30 C31 . 1.369(6) ?
    C30 H30 . 0.9300 ?
    C31 C32 . 1.383(6) ?
    C31 H31 . 0.9300 ?
    C32 H32 . 0.9300 ?
loop_
    _geom_angle_atom_site_label_1
    _geom_angle_atom_site_label_2
    _geom_angle_atom_site_label_3
    _geom_angle_site_symmetry_1
    _geom_angle_site_symmetry_3
    _geom_angle
    _geom_angle_publ_flag
    O5 Sn1 C12 . . 112.97(14) ?
    O5 Sn1 C5 . . 117.57(13) ?
    C12 Sn1 C5 . . 129.31(16) ?
    O5 Sn1 O1 . . 88.99(9) ?
    C12 Sn1 O1 . . 92.54(13) ?
    C5 Sn1 O1 . . 84.79(14) ?
    O5 Sn1 O3 . . 79.27(9) ?
    C12 Sn1 O3 . . 100.37(13) ?
    C5 Sn1 O3 . . 92.56(13) ?
    O1 Sn1 O3 . . 165.15(10) ?
    O5 Sn2 C19 . . 110.68(14) ?
    O5 Sn2 C26 . . 107.18(14) ?
    C19 Sn2 C26 . . 142.10(17) ?
    O5 Sn2 O5 . 2_655 76.12(9) ?
    C19 Sn2 O5 . 2_655 92.46(13) ?
    C26 Sn2 O5 . 2_655 94.86(13) ?
    O5 Sn2 O2 . . 91.45(9) ?
    C19 Sn2 O2 . . 88.45(13) ?
    C26 Sn2 O2 . . 92.33(13) ?
    O5 Sn2 O2 2_655 . 167.03(9) ?
    C1 O1 Sn1 . . 131.6(3) ?
    C1 O2 Sn2 . . 129.1(3) ?
    C3 O3 Sn1 . . 115.4(3) ?
    Sn1 O5 Sn2 . . 133.37(12) ?
    Sn1 O5 Sn2 . 2_655 122.44(11) ?
    Sn2 O5 Sn2 . 2_655 103.88(9) ?
    O2 C1 O1 . . 125.8(4) ?
    O2 C1 C2 . . 119.9(4) ?
    O1 C1 C2 . . 114.3(4) ?
    C1 C2 Cl1 . . 113.8(3) ?
    C1 C2 H2A . . 108.8 ?
    Cl1 C2 H2A . . 108.8 ?
    C1 C2 H2B . . 108.8 ?
    Cl1 C2 H2B . . 108.8 ?
    H2A C2 H2B . . 107.7 ?
    O3 C3 O4 . . 123.6(4) ?
    O3 C3 C4 . . 121.5(4) ?
    O4 C3 C4 . . 114.8(4) ?
    C3 C4 Cl2 . . 114.5(3) ?
    C3 C4 H4A . . 108.6 ?
    Cl2 C4 H4A . . 108.6 ?
    C3 C4 H4B . . 108.6 ?
    Cl2 C4 H4B . . 108.6 ?
    H4A C4 H4B . . 107.6 ?
    C6 C5 Sn1 . . 111.6(3) ?
    C6 C5 H5A . . 109.3 ?
    Sn1 C5 H5A . . 109.3 ?
    C6 C5 H5B . . 109.3 ?
    Sn1 C5 H5B . . 109.3 ?
    H5A C5 H5B . . 108.0 ?
    C11 C6 C7 . . 117.4(4) ?
    C11 C6 C5 . . 121.8(4) ?
    C7 C6 C5 . . 120.8(4) ?
    C8 C7 C6 . . 120.8(5) ?
    C8 C7 H7 . . 119.6 ?
    C6 C7 H7 . . 119.6 ?
    C9 C8 C7 . . 120.7(5) ?
    C9 C8 H8 . . 119.6 ?
    C7 C8 H8 . . 119.6 ?
    C10 C9 C8 . . 119.5(5) ?
    C10 C9 H9 . . 120.3 ?
    C8 C9 H9 . . 120.3 ?
    C9 C10 C11 . . 120.5(5) ?
    C9 C10 H10 . . 119.8 ?
    C11 C10 H10 . . 119.8 ?
    C6 C11 C10 . . 121.1(5) ?
    C6 C11 H11 . . 119.5 ?
    C10 C11 H11 . . 119.5 ?
    C13 C12 Sn1 . . 116.7(3) ?
    C13 C12 H12A . . 108.1 ?
    Sn1 C12 H12A . . 108.1 ?
    C13 C12 H12B . . 108.1 ?
    Sn1 C12 H12B . . 108.1 ?
    H12A C12 H12B . . 107.3 ?
    C14 C13 C18 . . 117.3(4) ?
    C14 C13 C12 . . 121.1(4) ?
    C18 C13 C12 . . 121.6(5) ?
    C13 C14 C15 . . 121.8(5) ?
    C13 C14 H14 . . 119.1 ?
    C15 C14 H14 . . 119.1 ?
    C16 C15 C14 . . 120.2(6) ?
    C16 C15 H15 . . 119.9 ?
    C14 C15 H15 . . 119.9 ?
    C17 C16 C15 . . 119.2(6) ?
    C17 C16 H16 . . 120.4 ?
    C15 C16 H16 . . 120.4 ?
    C16 C17 C18 . . 121.1(6) ?
    C16 C17 H17 . . 119.5 ?
    C18 C17 H17 . . 119.5 ?
    C17 C18 C13 . . 120.4(5) ?
    C17 C18 H18 . . 119.8 ?
    C13 C18 H18 . . 119.8 ?
    C20 C19 Sn2 . . 121.1(3) ?
    C20 C19 H19A . . 107.1 ?
    Sn2 C19 H19A . . 107.1 ?
    C20 C19 H19B . . 107.1 ?
    Sn2 C19 H19B . . 107.1 ?
    H19A C19 H19B . . 106.8 ?
    C21 C20 C25 . . 117.2(5) ?
    C21 C20 C19 . . 121.0(5) ?
    C25 C20 C19 . . 121.6(4) ?
    C22 C21 C20 . . 121.5(5) ?
    C22 C21 H21 . . 119.2 ?
    C20 C21 H21 . . 119.2 ?
    C23 C22 C21 . . 120.8(6) ?
    C23 C22 H22 . . 119.6 ?
    C21 C22 H22 . . 119.6 ?
    C24 C23 C22 . . 119.5(6) ?
    C24 C23 H23 . . 120.3 ?
    C22 C23 H23 . . 120.3 ?
    C23 C24 C25 . . 119.7(6) ?
    C23 C24 H24 . . 120.1 ?
    C25 C24 H24 . . 120.1 ?
    C20 C25 C24 . . 121.3(5) ?
    C20 C25 H25 . . 119.4 ?
    C24 C25 H25 . . 119.4 ?
    C27 C26 Sn2 . . 119.1(3) ?
    C27 C26 H26A . . 107.6 ?
    Sn2 C26 H26A . . 107.6 ?
    C27 C26 H26B . . 107.6 ?
    Sn2 C26 H26B . . 107.6 ?
    H26A C26 H26B . . 107.0 ?
    C32 C27 C28 . . 117.5(4) ?
    C32 C27 C26 . . 121.7(4) ?
    C28 C27 C26 . . 120.8(4) ?
    C29 C28 C27 . . 120.4(5) ?
    C29 C28 H28 . . 119.8 ?
    C27 C28 H28 . . 119.8 ?
    C30 C29 C28 . . 120.5(5) ?
    C30 C29 H29 . . 119.8 ?
    C28 C29 H29 . . 119.8 ?
    C29 C30 C31 . . 120.5(5) ?
    C29 C30 H30 . . 119.7 ?
    C31 C30 H30 . . 119.7 ?
    C30 C31 C32 . . 119.3(5) ?
    C30 C31 H31 . . 120.4 ?
    C32 C31 H31 . . 120.4 ?
    C27 C32 C31 . . 121.8(4) ?
    C27 C32 H32 . . 119.1 ?
    C31 C32 H32 . . 119.1 ?
loop_
    _geom_torsion_atom_site_label_1
    _geom_torsion_atom_site_label_2
    _geom_torsion_atom_site_label_3
    _geom_torsion_atom_site_label_4
    _geom_torsion_site_symmetry_1
    _geom_torsion_site_symmetry_2
    _geom_torsion_site_symmetry_3
    _geom_torsion_site_symmetry_4
    _geom_torsion
    _geom_torsion_publ_flag
    O5 Sn1 O1 C1 . . . . 45.3(3) ?
    C12 Sn1 O1 C1 . . . . -67.7(4) ?
    C5 Sn1 O1 C1 . . . . 163.1(4) ?
    O3 Sn1 O1 C1 . . . . 82.8(6) ?
    O5 Sn2 O2 C1 . . . . 38.0(3) ?
    C19 Sn2 O2 C1 . . . . 148.6(4) ?
    C26 Sn2 O2 C1 . . . . -69.3(4) ?
    O5 Sn2 O2 C1 2_655 . . . 54.4(7) ?
    O5 Sn1 O3 C3 . . . . 178.8(3) ?
    C12 Sn1 O3 C3 . . . . -69.5(4) ?
    C5 Sn1 O3 C3 . . . . 61.2(3) ?
    O1 Sn1 O3 C3 . . . . 140.5(4) ?
    C12 Sn1 O5 Sn2 . . . . 79.0(2) ?
    C5 Sn1 O5 Sn2 . . . . -96.9(2) ?
    O1 Sn1 O5 Sn2 . . . . -13.3(2) ?
    O3 Sn1 O5 Sn2 . . . . 175.8(2) ?
    C12 Sn1 O5 Sn2 . . . 2_655 -108.46(17) ?
    C5 Sn1 O5 Sn2 . . . 2_655 75.62(19) ?
    O1 Sn1 O5 Sn2 . . . 2_655 159.21(15) ?
    O3 Sn1 O5 Sn2 . . . 2_655 -11.65(14) ?
    C19 Sn2 O5 Sn1 . . . . -99.1(2) ?
    C26 Sn2 O5 Sn1 . . . . 82.6(2) ?
    O5 Sn2 O5 Sn1 2_655 . . . 173.5(3) ?
    O2 Sn2 O5 Sn1 . . . . -10.2(2) ?
    C19 Sn2 O5 Sn2 . . . 2_655 87.36(15) ?
    C26 Sn2 O5 Sn2 . . . 2_655 -90.86(14) ?
    O5 Sn2 O5 Sn2 2_655 . . 2_655 0.0 ?
    O2 Sn2 O5 Sn2 . . . 2_655 176.25(12) ?
    Sn2 O2 C1 O1 . . . . -21.5(6) ?
    Sn2 O2 C1 C2 . . . . 156.7(3) ?
    Sn1 O1 C1 O2 . . . . -32.2(6) ?
    Sn1 O1 C1 C2 . . . . 149.5(3) ?
    O2 C1 C2 Cl1 . . . . -7.2(5) ?
    O1 C1 C2 Cl1 . . . . 171.2(3) ?
    Sn1 O3 C3 O4 . . . . 18.4(6) ?
    Sn1 O3 C3 C4 . . . . -157.4(4) ?
    O3 C3 C4 Cl2 . . . . -21.1(7) ?
    O4 C3 C4 Cl2 . . . . 162.7(4) ?
    O5 Sn1 C5 C6 . . . . 157.5(3) ?
    C12 Sn1 C5 C6 . . . . -17.6(4) ?
    O1 Sn1 C5 C6 . . . . 71.4(3) ?
    O3 Sn1 C5 C6 . . . . -123.3(3) ?
    Sn1 C5 C6 C11 . . . . 84.2(5) ?
    Sn1 C5 C6 C7 . . . . -93.7(5) ?
    C11 C6 C7 C8 . . . . 0.3(8) ?
    C5 C6 C7 C8 . . . . 178.2(5) ?
    C6 C7 C8 C9 . . . . -1.3(9) ?
    C7 C8 C9 C10 . . . . 2.0(9) ?
    C8 C9 C10 C11 . . . . -1.5(9) ?
    C7 C6 C11 C10 . . . . 0.2(7) ?
    C5 C6 C11 C10 . . . . -177.8(5) ?
    C9 C10 C11 C6 . . . . 0.5(8) ?
    O5 Sn1 C12 C13 . . . . -108.9(3) ?
    C5 Sn1 C12 C13 . . . . 66.4(4) ?
    O1 Sn1 C12 C13 . . . . -18.9(3) ?
    O3 Sn1 C12 C13 . . . . 168.5(3) ?
    Sn1 C12 C13 C14 . . . . 106.5(4) ?
    Sn1 C12 C13 C18 . . . . -73.0(5) ?
    C18 C13 C14 C15 . . . . -0.5(7) ?
    C12 C13 C14 C15 . . . . -180.0(5) ?
    C13 C14 C15 C16 . . . . 0.6(9) ?
    C14 C15 C16 C17 . . . . -0.3(10) ?
    C15 C16 C17 C18 . . . . 0.0(10) ?
    C16 C17 C18 C13 . . . . 0.1(9) ?
    C14 C13 C18 C17 . . . . 0.1(7) ?
    C12 C13 C18 C17 . . . . 179.6(4) ?
    O5 Sn2 C19 C20 . . . . 58.2(4) ?
    C26 Sn2 C19 C20 . . . . -124.6(3) ?
    O5 Sn2 C19 C20 2_655 . . . 134.3(4) ?
    O2 Sn2 C19 C20 . . . . -32.8(4) ?
    Sn2 C19 C20 C21 . . . . 86.8(5) ?
    Sn2 C19 C20 C25 . . . . -97.7(5) ?
    C25 C20 C21 C22 . . . . -1.7(7) ?
    C19 C20 C21 C22 . . . . 174.0(4) ?
    C20 C21 C22 C23 . . . . 0.1(9) ?
    C21 C22 C23 C24 . . . . 1.2(9) ?
    C22 C23 C24 C25 . . . . -1.0(9) ?
    C21 C20 C25 C24 . . . . 1.9(7) ?
    C19 C20 C25 C24 . . . . -173.7(4) ?
    C23 C24 C25 C20 . . . . -0.7(8) ?
    O5 Sn2 C26 C27 . . . . -61.4(4) ?
    C19 Sn2 C26 C27 . . . . 121.3(4) ?
    O5 Sn2 C26 C27 2_655 . . . -138.4(3) ?
    O2 Sn2 C26 C27 . . . . 30.8(4) ?
    Sn2 C26 C27 C32 . . . . 93.4(5) ?
    Sn2 C26 C27 C28 . . . . -88.4(4) ?
    C32 C27 C28 C29 . . . . -0.3(6) ?
    C26 C27 C28 C29 . . . . -178.7(4) ?
    C27 C28 C29 C30 . . . . -0.2(7) ?
    C28 C29 C30 C31 . . . . 0.5(8) ?
    C29 C30 C31 C32 . . . . -0.3(7) ?
    C28 C27 C32 C31 . . . . 0.5(6) ?
    C26 C27 C32 C31 . . . . 178.9(4) ?
    C30 C31 C32 C27 . . . . -0.2(7) ?
loop_
    _geom_hbond_atom_site_label_D
    _geom_hbond_atom_site_label_H
    _geom_hbond_atom_site_label_A
    _geom_hbond_site_symmetry_A
    _geom_hbond_distance_DH
    _geom_hbond_distance_HA
    _geom_hbond_distance_DA
    _geom_hbond_angle_DHA
    C11 H11 O4 . 0.93 2.49 3.229(6) 136
    C4 H4A O4 2_765 0.97 2.44 3.291(5) 146
data_global
_journal_date_recd_electronic     2010-11-24
_journal_date_accepted     2010-12-24
_journal_name_full     'Acta Crystallographica, Section E'
_journal_year     2011
_journal_volume     67
_journal_issue      2
_journal_page_first     m147
_journal_page_last     m147
_journal_paper_category     QM
_journal_coeditor_code     RZ2532
_publ_contact_author_name     'Prof. Handong Yin'
_publ_contact_author_address
;
  College of Chemistry and Chemical Engineering
  Liaocheng University
  Shandong 252059
  People's Republic of China.
;
_publ_contact_author_email     handongyin@163.com
_publ_contact_author_fax     '86 635 8239121'
_publ_contact_author_phone     '86 635 8239121'
_publ_section_title
;\
Bis(\m-chloroacetato-\k^2^<i>O</i>:<i>O</i>')bis(chloroacetato-\
\k<i>O</i>)di-\m~3~-oxido-tetrakis[dibenzyltin(IV)]
;
loop_
    _publ_author_name
    _publ_author_address
    'Jing Li'
;
  College of Chemistry and Chemical Engineering
  Liaocheng University
  Shandong 252059
  People's Republic of China
;
    'Handong Yin'
;
  College of Chemistry and Chemical Engineering
  Liaocheng University
  Shandong 252059
  People's Republic of China
;
    'Daqi Wang'
;
  College of Chemistry and Chemical Engineering
  Liaocheng University
  Shandong 252059
  People's Republic of China
;
