# Supplementary material for: Bis(μ-chloroacetato-κ2 O:O′)bis(chloro­acetato-κO)di-μ3-oxido-tetrakis[dibenzyl­tin(IV)]
Source: Acta Crystallogr Sect E Struct Rep Online. 2011 Jan 8;67(Pt 2):m147. doi: 10.1107/S1600536810054000 (PMC3051761; doi:10.1107/S1600536810054000)
Supplement: Supplementary file 2 [file e-67-0m147-Isup2.hkl]

# 
# h,k,l, Fc-squared, Fo-squared, sigma(Fo-squared) and status flag 
# 
data_I
_shelx_title ' 100320f in P-1' 
_shelx_refln_list_code          4 
_shelx_F_calc_maximum      255.26 
_exptl_crystal_F_000       796.00 
_reflns_d_resolution_high  0.8403 
 
loop_ 
 _symmetry_equiv_pos_as_xyz 
 'x, y, z' 
 '-x, -y, -z' 
 
_cell_length_a    10.4377 
_cell_length_b    13.0091 
_cell_length_c    13.3920 
_cell_angle_alpha 104.920 
_cell_angle_beta  103.208 
_cell_angle_gamma 106.498 
 
_shelx_F_squared_multiplier     1.000 
 
loop_ 
 _refln_index_h 
 _refln_index_k 
 _refln_index_l 
 _refln_F_squared_calc 
 _refln_F_squared_meas 
 _refln_F_squared_sigma 
 _refln_observed_status 
   1   0   0    30328.69    29628.69    281.04 o 
   2   0   0     1289.23     1180.16     48.75 o 
   3   0   0    10419.31    11348.51    190.99 o 
   4   0   0     6503.93     5863.72    154.86 o 
   5   0   0     3553.66     3338.79    133.44 o 
   6   0   0      223.43      152.37     46.65 o 
   7   0   0       33.45      -17.78     35.37 o 
   8   0   0     1027.91      981.91     99.22 o 
   9   0   0     1586.41     1693.95     96.45 o 
  10   0   0      819.03      862.61    107.83 o 
 -10   1   0       35.44        3.25     55.06 o 
  -9   1   0       34.69       35.94     49.52 o 
  -8   1   0      167.62      269.95     64.81 o 
  -7   1   0     1408.88     1253.77    104.19 o 
  -6   1   0     9944.52    10294.34    257.90 o 
  -5   1   0     7395.61     6831.67    189.65 o 
  -4   1   0      866.18      939.08     67.10 o 
  -3   1   0       80.83      107.44     31.93 o 
  -2   1   0     7238.86     7925.61    137.08 o 
  -1   1   0    26516.51    26821.47    192.14 o 
   0   1   0     7918.72     7992.86     73.81 o 
   1   1   0       22.38       13.64     13.67 o 
   2   1   0     2547.89     2515.64     56.21 o 
   3   1   0      216.69      226.86     23.90 o 
   4   1   0      146.79       88.71     30.78 o 
   5   1   0      339.46      301.68     47.80 o 
   6   1   0      252.93      201.33     34.40 o 
   7   1   0     3623.68     3580.79     97.10 o 
   8   1   0     3342.17     3121.09    120.21 o 
   9   1   0     1566.95     1490.26    134.40 o 
  10   1   0       66.57       33.07     56.78 o 
 -11   2   0      368.87      402.25     83.35 o 
 -10   2   0       59.61       68.63     60.41 o 
  -9   2   0      896.33      918.24    108.40 o 
  -8   2   0     6174.03     6354.29    241.65 o 
  -7   2   0    10520.88    10098.38    286.01 o 
  -6   2   0     5196.87     5355.75    192.14 o 
  -5   2   0        5.31      -33.27     22.18 o 
  -4   2   0     1350.27     1287.22     80.87 o 
  -3   2   0     3450.16     3706.62    117.19 o 
  -2   2   0     4602.42     4652.95     78.57 o 
  -1   2   0     1044.53     1091.38     21.22 o 
   0   2   0      150.19      145.29     14.06 o 
   1   2   0     7213.40     7580.99     75.99 o 
   2   2   0     3665.37     3500.45     57.31 o 
   3   2   0     7782.66     8020.10     99.54 o 
   4   2   0     2013.48     1941.10     55.20 o 
   5   2   0     8301.82     8427.86    126.80 o 
   6   2   0     9334.50     9421.79    146.24 o 
   7   2   0     2527.88     2541.07     83.96 o 
   8   2   0     1074.41      932.58    108.40 o 
   9   2   0       11.97      -12.43     50.28 o 
  10   2   0      771.51      657.28    107.44 o 
 -11   3   0       16.44       21.22     45.69 o 
 -10   3   0     1150.46     1069.66    124.08 o 
  -9   3   0     3728.54     4060.50    211.64 o 
  -8   3   0     3133.26     2934.25    170.72 o 
  -7   3   0     1448.46     1485.48    116.43 o 
  -6   3   0      399.33      331.89     61.37 o 
  -5   3   0      479.65      460.56     56.78 o 
  -4   3   0       26.58       27.72     34.22 o 
  -3   3   0      475.42      481.23     32.50 o 
  -2   3   0     3797.28     4064.37     66.35 o 
  -1   3   0     4869.23     4917.55     74.75 o 
   0   3   0    17616.54    18351.62    189.16 o 
   1   3   0    11870.37    12026.49    110.80 o 
   2   3   0     5820.47     5677.65     80.30 o 
   3   3   0     2332.19     2491.17     58.93 o 
   4   3   0     4808.22     5014.60     91.87 o 
   5   3   0     6144.59     5993.79    110.11 o 
   6   3   0     1939.15     2052.43     71.37 o 
   7   3   0        6.56        5.16     47.99 o 
   8   3   0        2.90       28.87     54.30 o 
   9   3   0        7.13        9.56     55.25 o 
  10   3   0       80.24       55.82     52.00 o 
 -12   4   0        0.61      -20.65     43.73 o 
 -11   4   0      143.21      230.28     52.05 o 
 -10   4   0      384.91      440.67     88.52 o 
  -9   4   0      488.78      399.19     72.84 o 
  -8   4   0      344.65      294.61     69.21 o 
  -7   4   0      137.42      127.14     46.27 o 
  -6   4   0     2183.93     2015.81    124.65 o 
  -5   4   0     3790.85     3685.97    150.27 o 
  -4   4   0     3203.09     3142.26     74.58 o 
  -3   4   0      310.32      331.72     25.04 o 
  -2   4   0     5879.00     5626.24     76.41 o 
  -1   4   0    35744.88    35725.23    232.48 o 
   0   4   0    18969.79    19521.38    222.54 o 
   1   4   0      688.71      648.32     32.28 o 
   2   4   0     4545.55     4639.99     79.08 o 
   3   4   0     5264.32     5241.90     89.49 o 
   4   4   0      703.87      658.05     39.48 o 
   5   4   0       22.43       32.53     25.58 o 
   6   4   0       39.73       34.22     39.00 o 
   7   4   0       20.60        4.78     36.32 o 
   8   4   0      620.72      625.35    100.94 o 
   9   4   0      835.91      771.03    118.53 o 
 -12   5   0       80.48      108.60     52.49 o 
 -11   5   0        9.66       21.95     40.99 o 
 -10   5   0       47.12       16.87     37.78 o 
  -9   5   0        3.62       -6.79     34.88 o 
  -8   5   0      727.09      735.29     65.81 o 
  -7   5   0     5800.30     6018.59    167.20 o 
  -6   5   0     6770.92     6971.94    167.69 o 
  -5   5   0     1638.24     1528.66     73.81 o 
  -4   5   0        6.73        6.42     20.63 o 
  -3   5   0     4279.67     4100.58    203.61 o 
  -2   5   0    10007.69     9691.94    112.44 o 
  -1   5   0     2609.85     2629.28     59.18 o 
   0   5   0       35.04       47.31     17.76 o 
   1   5   0      907.80      867.58     39.62 o 
   2   5   0     1374.96     1421.83     49.25 o 
   3   5   0      114.02      124.37     23.29 o 
   4   5   0      744.84      721.58     42.39 o 
   5   5   0      488.35      385.42     69.21 o 
   6   5   0     1383.44     1450.68    134.02 o 
   7   5   0     1380.99     1486.82    144.15 o 
   8   5   0     1576.30     1583.17    157.15 o 
   9   5   0       88.54       75.33     67.87 o 
 -12   6   0      306.40      360.34     69.81 o 
 -11   6   0      236.47      194.52     47.40 o 
 -10   6   0       22.88       19.66     41.06 o 
  -9   6   0     2388.52     2407.92    121.80 o 
  -8   6   0     6673.76     6831.89    191.29 o 
  -7   6   0     1269.87     1198.94     77.46 o 
  -6   6   0       32.84       56.99     27.39 o 
  -5   6   0       42.78       -9.33     16.29 o 
  -4   6   0     6605.26     6789.98    264.31 o 
  -3   6   0      136.54       87.40     19.65 o 
  -2   6   0     1623.81     1586.14     50.99 o 
  -1   6   0     1929.33     1948.31     56.36 o 
   0   6   0     1243.23     1207.23     48.42 o 
   1   6   0     1962.59     1925.81     60.67 o 
   2   6   0     4621.85     4721.00     93.54 o 
   3   6   0      937.94      956.64     46.91 o 
   4   6   0     3261.64     3235.17    182.77 o 
   5   6   0     7925.08     7966.14    297.29 o 
   6   6   0     2373.16     2233.57    172.25 o 
   7   6   0      461.24      524.60     99.80 o 
   8   6   0        1.57       -9.75     59.46 o 
 -12   7   0      124.34       96.82     55.65 o 
 -11   7   0      103.93       85.96     41.00 o 
 -10   7   0     1790.67     1869.93    120.30 o 
  -9   7   0     2853.78     3291.50    175.03 o 
  -8   7   0      797.22      790.34     70.84 o 
  -7   7   0      231.59      212.53     48.23 o 
  -6   7   0      714.31      697.57     60.93 o 
  -5   7   0       49.89       12.36     25.20 o 
  -4   7   0        2.35      -19.52     18.11 o 
  -3   7   0     1851.39     1755.04     57.53 o 
  -2   7   0       13.94       13.44     17.45 o 
  -1   7   0     8265.84     8210.94    124.62 o 
   0   7   0     9303.59     9097.62    135.23 o 
   1   7   0     6020.67     6074.21    112.63 o 
   2   7   0      446.84      396.09     34.57 o 
   3   7   0     4356.50     4411.63    127.27 o 
   4   7   0     5629.71     5656.29    246.24 o 
   5   7   0      715.29      665.31    101.33 o 
   6   7   0      132.05      117.58     55.82 o 
   7   7   0        3.06      -64.62     57.16 o 
 -11   8   0      251.08      211.53     58.18 o 
 -10   8   0      380.61      349.71     67.30 o 
  -9   8   0       15.06       -8.45     27.37 o 
  -8   8   0        0.59        8.16     28.30 o 
  -7   8   0      691.54      673.34     72.65 o 
  -6   8   0     2485.38     2494.74    109.63 o 
  -5   8   0     1667.80     1504.47     82.72 o 
  -4   8   0      305.96      324.02     44.88 o 
  -3   8   0     5150.70     5213.54    104.61 o 
  -2   8   0    14046.75    14480.77    311.77 o 
  -1   8   0    10864.33    11287.96    172.58 o 
   0   8   0     2334.08     2321.53     75.83 o 
   1   8   0      186.01      176.19     28.99 o 
   2   8   0      769.14      785.02     58.28 o 
   3   8   0      426.04      446.41     77.81 o 
   4   8   0        0.33      -45.69     35.37 o 
   5   8   0       20.66        9.37     62.90 o 
   6   8   0       82.92       93.87     57.35 o 
   7   8   0      678.49      686.34    121.78 o 
 -11   9   0       24.32      -35.29     43.61 o 
 -10   9   0        9.84       -0.60     32.57 o 
  -9   9   0      466.62      423.08     91.58 o 
  -8   9   0     2600.16     2502.56    178.37 o 
  -7   9   0     5315.70     6078.22    260.77 o 
  -6   9   0     1946.02     1969.16    102.69 o 
  -5   9   0      338.62      351.36     52.04 o 
  -4   9   0     3549.20     3429.64    121.87 o 
  -3   9   0     6061.21     5736.66    117.74 o 
  -2   9   0     4229.43     4192.85    101.54 o 
  -1   9   0      180.76      164.30     28.34 o 
   0   9   0       86.77       48.93     26.26 o 
   1   9   0      247.75      285.46     40.89 o 
   2   9   0       51.31       37.28     42.63 o 
   3   9   0     1038.16      949.41    111.08 o 
   4   9   0       26.38       16.25     44.74 o 
   5   9   0     1208.58     1145.18    138.99 o 
   6   9   0     1666.60     1576.29    162.50 o 
 -11  10   0       27.98       11.09     72.84 o 
 -10  10   0      919.05      936.98    127.14 o 
  -9  10   0     3913.71     3976.19    239.36 o 
  -8  10   0     2883.18     3115.11    204.18 o 
  -7  10   0      288.80      241.96     50.88 o 
  -6  10   0      177.73      183.24     43.39 o 
  -5  10   0      912.32      890.82     73.57 o 
  -4  10   0     1207.75     1093.39     58.79 o 
  -3  10   0      203.65      239.71     35.02 o 
  -2  10   0        3.50      -29.53     23.42 o 
  -1  10   0     1750.26     1731.92     74.35 o 
   0  10   0     4263.26     4260.15    136.83 o 
   1  10   0     2623.24     2882.25    179.52 o 
   2  10   0     1256.11     1291.81    127.33 o 
   3  10   0      285.22      236.87     69.40 o 
   4  10   0     2894.35     2797.17    201.50 o 
   5  10   0     1765.36     1668.82    170.72 o 
 -10  11   0     1582.47     1615.86    174.74 o 
  -9  11   0     1433.33     1540.92    157.34 o 
  -8  11   0       22.03       24.09     45.12 o 
  -7  11   0      257.04      301.57     65.48 o 
  -6  11   0       12.65      -17.04     28.36 o 
  -5  11   0      131.58      135.56     49.80 o 
  -4  11   0      161.59      171.50     44.78 o 
  -3  11   0      139.64      121.29     31.97 o 
  -2  11   0     3061.61     2999.99     98.54 o 
  -1  11   0     5037.87     5190.19    175.98 o 
   0  11   0     4329.23     4357.59    218.90 o 
   1  11   0      304.84      248.15     74.94 o 
   2  11   0      607.70      607.38    102.66 o 
   3  11   0     1489.20     1586.80    153.90 o 
   4  11   0     1623.58     1720.06    169.00 o 
 -10  12   0        0.25      -25.81     44.93 o 
  -9  12   0       20.17      -36.52     63.09 o 
  -8  12   0      273.83      258.86     76.09 o 
  -7  12   0      933.89      835.51     92.63 o 
  -6  12   0     1213.58     1235.45     91.64 o 
  -5  12   0      288.82      269.95     50.28 o 
  -4  12   0      679.89      695.48     69.58 o 
  -3  12   0     3052.15     3196.91    135.05 o 
  -2  12   0     1872.21     1966.67    103.01 o 
  -1  12   0      504.21      462.66     85.27 o 
   0  12   0       14.08       20.46     41.68 o 
   1  12   0      922.81     1037.35    126.18 o 
   2  12   0      614.25      503.76    102.47 o 
   3  12   0        0.21      -38.24     44.55 o 
  -9  13   0      929.31      808.31    129.43 o 
  -8  13   0     1545.40     1661.56    164.99 o 
  -7  13   0      684.16      812.09     85.97 o 
  -6  13   0        3.90      -12.53     40.40 o 
  -5  13   0     1313.69     1345.77     99.08 o 
  -4  13   0     3461.39     3373.79    145.51 o 
  -3  13   0      772.76      680.60     96.36 o 
  -2  13   0        4.73       17.04     35.01 o 
  -1  13   0       25.52       12.62     57.35 o 
   0  13   0      104.27       95.78     68.63 o 
   1  13   0       43.23       30.97     65.19 o 
  -8  14   0      181.47      156.96     77.43 o 
  -7  14   0       20.12      -22.98     35.51 o 
  -6  14   0      691.62      616.64     75.24 o 
  -5  14   0      595.22      511.94     73.71 o 
  -4  14   0        1.46       13.77     41.49 o 
  -3  14   0        0.97      -13.19     47.99 o 
  -1  14   0      470.39      495.73     95.78 o 
   4 -15   1        0.91       40.72     43.02 o 
   5 -15   1       40.10       48.53     42.24 o 
   0 -14   1        0.30      -37.66     57.93 o 
   1 -14   1      207.00      247.01     79.15 o 
   3 -14   1        0.67      -17.97     50.85 o 
   4 -14   1      656.59      510.07     72.13 o 
   5 -14   1     2175.67     2330.76    129.75 o 
   6 -14   1     1544.67     1690.37    115.46 o 
   7 -14   1       79.13       14.53     57.16 o 
   8 -14   1      239.39      194.43     95.02 o 
  -2 -13   1      232.27      129.05     81.06 o 
  -1 -13   1      568.28      481.20     98.27 o 
   0 -13   1     1171.62     1032.00    118.91 o 
   1 -13   1      234.94      134.02     65.38 o 
   2 -13   1      532.72      465.53     85.27 o 
   3 -13   1     2020.73     2229.38    202.37 o 
   4 -13   1     2425.52     2572.87    134.02 o 
   5 -13   1      390.04      392.62     62.76 o 
   6 -13   1       45.92       61.23     40.05 o 
   7 -13   1      703.90      752.87    114.71 o 
   8 -13   1      887.14      971.77    132.11 o 
   9 -13   1       72.33        4.59     71.69 o 
  -3 -12   1      500.55      639.12    105.91 o 
  -2 -12   1     2605.66     2616.31    192.14 o 
  -1 -12   1     1626.75     1534.80    148.17 o 
   0 -12   1      178.53       91.38     48.56 o 
   1 -12   1     1989.93     2040.48    152.75 o 
   2 -12   1     3745.87     3959.10    118.71 o 
   3 -12   1     2720.02     2754.20     99.34 o 
   4 -12   1      354.95      275.92     54.31 o 
   5 -12   1       30.89       -1.03     37.56 o 
   6 -12   1      135.19      185.80     42.34 o 
   7 -12   1       13.60       25.43     50.47 o 
   8 -12   1      254.13      238.98     72.84 o 
   9 -12   1       26.66       -6.31     48.75 o 
  10 -12   1      285.72      392.49    110.50 o 
  -4 -11   1     2315.96     2400.85    193.09 o 
  -3 -11   1     1754.42     1770.91    164.03 o 
  -2 -11   1      328.38      255.04     77.43 o 
  -1 -11   1       94.01       17.59     55.44 o 
   0 -11   1     1316.10     1370.77    128.47 o 
   1 -11   1     1978.52     2041.23     83.10 o 
   2 -11   1      582.56      503.84     47.17 o 
   3 -11   1      256.44      218.99     34.04 o 
   4 -11   1      598.57      571.14     63.88 o 
   5 -11   1     1139.43      982.60     76.75 o 
   6 -11   1     1265.76     1310.98     92.52 o 
   7 -11   1      368.81      359.42     78.77 o 
   8 -11   1      230.77      202.46     84.69 o 
   9 -11   1     2109.22     2604.46    208.20 o 
  10 -11   1     1892.04     1673.22    174.74 o 
  -5 -10   1     1830.48     1894.03    178.18 o 
  -4 -10   1     1162.75     1312.84    144.53 o 
  -3 -10   1        1.95       -2.49     39.57 o 
  -2 -10   1     2058.38     2035.70    153.33 o 
  -1 -10   1      208.53      140.14     51.81 o 
   0 -10   1      217.73      183.59     36.10 o 
   1 -10   1       25.56       44.19     26.98 o 
   2 -10   1       94.39       81.64     30.87 o 
   3 -10   1     3012.36     3115.18     93.24 o 
   4 -10   1     8116.36     7955.58    192.11 o 
   5 -10   1     3418.07     3568.51    135.02 o 
   6 -10   1      414.27      379.69     85.08 o 
   7 -10   1      925.39      911.17    112.03 o 
   8 -10   1     2436.88     2763.52    197.49 o 
   9 -10   1     1749.31     2023.46    175.70 o 
  10 -10   1      311.39      231.71     77.05 o 
  11 -10   1        0.06       -7.26     70.35 o 
  -6  -9   1      779.42      627.84    104.77 o 
  -5  -9   1      472.04      484.64     89.66 o 
  -4  -9   1        2.04       14.34     43.97 o 
  -3  -9   1        0.29      -24.28     49.13 o 
  -2  -9   1     1866.68     2042.01    151.99 o 
  -1  -9   1     3058.00     3127.58     91.48 o 
   0  -9   1      168.23      138.07     28.60 o 
   1  -9   1     1079.14      988.69     54.22 o 
   2  -9   1     4208.65     4396.68    104.14 o 
   3  -9   1     9081.44     9193.40    149.71 o 
   4  -9   1     4538.56     4268.59    135.96 o 
   5  -9   1      263.84      247.85     44.20 o 
   6  -9   1      463.46      381.98     81.06 o 
   7  -9   1     1464.68     1599.04    138.80 o 
   8  -9   1      258.48      214.89     64.81 o 
   9  -9   1        0.19       -5.16     53.91 o 
  10  -9   1       36.00       53.72     49.71 o 
  11  -9   1      203.40      107.44     76.09 o 
  -7  -8   1       87.17       71.69     68.44 o 
  -6  -8   1        0.27       16.63     43.40 o 
  -5  -8   1      150.12      131.15     68.63 o 
  -4  -8   1      820.83      620.57     91.58 o 
  -3  -8   1     4791.76     4900.55    227.12 o 
  -2  -8   1     3054.82     3191.13    114.09 o 
  -1  -8   1      136.28       95.02     26.18 o 
   0  -8   1     4593.64     4535.68    100.63 o 
   1  -8   1    10047.85    10288.28    150.49 o 
   2  -8   1     7548.00     7655.46    127.53 o 
   3  -8   1     1250.74     1102.45     50.57 o 
   4  -8   1      137.79      155.13     33.58 o 
   5  -8   1        0.21      -11.63     20.61 o 
   6  -8   1       80.83      124.27     49.13 o 
   7  -8   1      188.99      186.21     56.59 o 
   8  -8   1      341.66      294.80     79.91 o 
   9  -8   1      201.16      253.12     80.49 o 
  10  -8   1     1924.28     1966.79    123.18 o 
  11  -8   1     1199.59     1255.21    104.59 o 
  -8  -7   1      711.76      624.40    113.94 o 
  -7  -7   1      172.39      153.71     72.08 o 
  -6  -7   1      717.09      830.87    115.47 o 
  -5  -7   1     2813.40     2688.01    181.43 o 
  -4  -7   1     6993.75     6938.92    267.84 o 
  -3  -7   1     4503.69     4416.21    129.52 o 
  -2  -7   1       43.86       20.64     20.15 o 
  -1  -7   1     1705.08     1660.72     60.03 o 
   0  -7   1     2169.82     2156.28     66.06 o 
   1  -7   1       14.38        8.68     19.95 o 
   2  -7   1      724.29      770.94     49.00 o 
   3  -7   1      211.52      197.64     38.24 o 
   4  -7   1     2811.95     2804.44    100.08 o 
   5  -7   1     2432.17     2529.71    146.83 o 
   6  -7   1      855.02      535.69     82.21 o 
   7  -7   1       15.39      -11.47     29.27 o 
   8  -7   1     2279.28     2189.55    138.03 o 
   9  -7   1     3832.04     4216.80    164.25 o 
  10  -7   1     1279.49     1276.89     97.92 o 
  11  -7   1      192.75      178.64     57.86 o 
  -8  -6   1       44.86        5.93     45.69 o 
  -7  -6   1      957.20      950.55    115.86 o 
  -6  -6   1     4367.36     4326.24    226.36 o 
  -5  -6   1     2825.01     2495.87    165.18 o 
  -4  -6   1       29.00        2.74     27.91 o 
  -3  -6   1       22.86       30.88     22.17 o 
  -2  -6   1      181.53      173.91     26.23 o 
  -1  -6   1      913.14      901.21     44.43 o 
   0  -6   1     5119.67     5047.24     90.80 o 
   1  -6   1      805.74      868.81     40.06 o 
   2  -6   1     3328.25     3251.31     71.51 o 
   3  -6   1    10697.17    10464.53    172.54 o 
   4  -6   1     8873.42     8850.02    168.44 o 
   5  -6   1     1763.54     1582.41    113.18 o 
   6  -6   1      887.38      934.80    103.14 o 
   7  -6   1     3209.67     3306.37    127.40 o 
   8  -6   1     2961.85     3081.82    130.51 o 
   9  -6   1      357.57      448.78     60.04 o 
  10  -6   1       16.46       18.55     29.72 o 
  11  -6   1        4.58       10.45     36.17 o 
  -9  -5   1      131.06       57.55     66.34 o 
  -8  -5   1      841.20      888.42    117.77 o 
  -7  -5   1      649.10      626.88     90.05 o 
  -6  -5   1      289.74      273.96     70.35 o 
  -5  -5   1        7.47       16.50     30.91 o 
  -4  -5   1       88.92       93.95     25.00 o 
  -3  -5   1      284.68      304.33     29.25 o 
  -2  -5   1     4811.95     5017.73     86.43 o 
  -1  -5   1     9901.23    10223.14    197.61 o 
   0  -5   1      442.38      356.01     28.26 o 
   1  -5   1     7030.56     7078.11    163.85 o 
   2  -5   1    18526.12    18123.27    164.19 o 
   3  -5   1    10951.65    10734.27    166.91 o 
   4  -5   1     2603.83     2394.93    122.55 o 
   5  -5   1       14.68       16.60     27.89 o 
   6  -5   1     5139.18     5373.20    146.37 o 
   7  -5   1      578.17      658.36     66.53 o 
   8  -5   1       53.95       -4.12     32.69 o 
   9  -5   1      103.20       56.86     38.16 o 
  10  -5   1      148.06      104.15     51.24 o 
  11  -5   1      526.99      560.27     75.68 o 
  -9  -4   1       13.03      -14.15     37.85 o 
  -8  -4   1      134.37       92.72     60.60 o 
  -7  -4   1      122.31      155.43     59.84 o 
  -6  -4   1       73.29       29.71     43.02 o 
  -5  -4   1     4476.44     4588.41     97.50 o 
  -4  -4   1     9490.12     9776.54    131.00 o 
  -3  -4   1     5182.41     5225.65     87.46 o 
  -2  -4   1     2539.78     2530.82     65.74 o 
  -1  -4   1     4245.53     4152.63     68.86 o 
   0  -4   1    18471.27    18974.94    164.66 o 
   1  -4   1     1238.01     1174.23     37.51 o 
   2  -4   1      954.25     1010.12     45.94 o 
   3  -4   1      500.26      388.48     47.22 o 
   4  -4   1      199.28      228.68     33.57 o 
   5  -4   1     1605.41     1609.34     74.49 o 
   6  -4   1     2067.91     2255.21     93.60 o 
   7  -4   1      589.44      511.02     54.88 o 
   8  -4   1      186.23      228.18     46.70 o 
   9  -4   1     1787.90     1812.72    105.91 o 
  10  -4   1     1779.22     1978.25    114.50 o 
  11  -4   1      514.99      495.59     71.83 o 
 -10  -3   1      605.38      518.10     97.88 o 
  -9  -3   1      819.80      813.67    109.74 o 
  -8  -3   1      377.74      313.92     74.94 o 
  -7  -3   1      185.80      104.60     35.38 o 
  -6  -3   1     6940.03     6998.08    201.41 o 
  -5  -3   1    15298.70    15290.67    175.61 o 
  -4  -3   1     7864.50     7872.19    110.92 o 
  -3  -3   1      871.22      927.91     54.14 o 
  -2  -3   1      826.30      876.79     31.20 o 
  -1  -3   1    16340.17    16364.73    178.90 o 
   0  -3   1     2433.44     2591.34     46.78 o 
   1  -3   1    21535.93    21267.20    227.74 o 
   2  -3   1     1353.38     1323.55     72.08 o 
   3  -3   1     6720.41     6969.98    163.75 o 
   4  -3   1     4489.20     4499.36    106.05 o 
   5  -3   1     3131.45     3076.87    129.05 o 
   6  -3   1      556.82      529.00     69.59 o 
   7  -3   1     3380.01     3361.16    165.56 o 
   8  -3   1     6137.80     5548.08    221.20 o 
   9  -3   1     3125.36     3057.37    173.40 o 
  10  -3   1     1241.61     1314.40     96.57 o 
  11  -3   1        8.56       35.45     41.67 o 
 -10  -2   1     1065.93      942.52    120.25 o 
  -9  -2   1        0.26      122.16     64.43 o 
  -8  -2   1      995.56     1080.81     76.11 o 
  -7  -2   1     4960.47     4999.26    158.11 o 
  -6  -2   1     4125.04     4045.41     93.04 o 
  -5  -2   1      901.26      955.24     43.45 o 
  -4  -2   1      286.74      267.11     28.35 o 
  -3  -2   1      607.53      619.61     28.35 o 
  -2  -2   1      518.71      510.57     26.07 o 
  -1  -2   1     6799.68     7097.52    110.52 o 
   0  -2   1      560.32      468.23     26.05 o 
   1  -2   1     4641.83     4434.06     96.93 o 
   2  -2   1    65157.08    65165.16    384.99 o 
   3  -2   1     3541.01     3686.18     82.33 o 
   4  -2   1     2949.84     3333.82    124.27 o 
   5  -2   1       20.92      -15.68     34.79 o 
   6  -2   1     7749.91     8099.20    233.24 o 
   7  -2   1     5337.63     5701.98    214.31 o 
   8  -2   1     1595.30     1599.61    126.75 o 
   9  -2   1      121.28       93.11     54.68 o 
  10  -2   1        6.22        6.50     51.43 o 
 -10  -1   1        4.72      -68.25     45.50 o 
  -9  -1   1     1583.03     1669.74    118.25 o 
  -8  -1   1     1677.11     1680.81    194.91 o 
  -7  -1   1      145.82      160.75     32.19 o 
  -6  -1   1       31.66       24.77     25.36 o 
  -5  -1   1     1285.23     1308.16     61.64 o 
  -4  -1   1     3016.95     3037.99    101.90 o 
  -3  -1   1     1988.25     1839.78     94.35 o 
  -2  -1   1    13261.05    13909.65    235.73 o 
  -1  -1   1      756.56      763.38     26.42 o 
   0  -1   1    25508.55    23453.71    166.62 o 
   1  -1   1    42224.88    40881.04    355.21 o 
   3  -1   1    18513.76    19717.66    264.98 o 
   4  -1   1        1.55       -6.31     27.34 o 
   5  -1   1     3509.63     3525.19    137.46 o 
   6  -1   1       24.77       -8.60     35.37 o 
   7  -1   1      103.88      105.72     37.66 o 
   8  -1   1      197.17       94.25     52.77 o 
   9  -1   1      168.21      193.67     65.96 o 
 -10   0   1       78.02       64.92     38.47 o 
  -9   0   1        0.35       14.63     30.71 o 
  -8   0   1      144.48      145.12     33.99 o 
  -7   0   1      361.61      286.14     53.53 o 
  -6   0   1     3239.20     3325.44    168.24 o 
  -5   0   1     7124.55     7292.61    195.96 o 
  -4   0   1    16927.10    16168.00    270.14 o 
  -3   0   1      644.82      619.74     33.61 o 
  -2   0   1    14040.43    14335.34    128.12 o 
  -1   0   1    19530.33    20196.41    129.29 o 
   0   0   1    27442.51    26050.15    263.64 o 
   1   0   1     2521.33     2608.86     69.40 o 
   2   0   1      283.80      238.79     30.02 o 
   3   0   1     2687.77     2588.98     85.46 o 
   4   0   1      599.19      566.47     50.47 o 
   5   0   1     2046.94     2013.33    101.33 o 
   6   0   1      635.16      501.66     62.90 o 
   7   0   1     1574.33     1619.69    113.94 o 
   8   0   1     2015.80     1943.43     96.50 o 
  10   0   1     1637.21     1634.60    144.92 o 
 -11   1   1      184.57      136.50     71.31 o 
 -10   1   1      750.85      673.72    101.90 o 
  -9   1   1      765.00      726.21     64.13 o 
  -8   1   1      661.79      618.60     55.63 o 
  -7   1   1     5634.29     6429.23    225.78 o 
  -6   1   1    12496.35    14445.84    315.83 o 
  -5   1   1    18783.73    17442.41    316.40 o 
  -4   1   1        0.96        0.57     21.79 o 
  -3   1   1     8204.94     7568.29    160.78 o 
  -2   1   1     4336.74     4396.16    157.82 o 
  -1   1   1        6.04       39.24     11.28 o 
   0   1   1     1082.12     1177.10     48.37 o 
   1   1   1       34.07       65.77     28.49 o 
   2   1   1    10661.46    11391.60    198.25 o 
   3   1   1    10756.36    10821.56    135.21 o 
   4   1   1    16158.40    16917.31    312.87 o 
   5   1   1      640.52      582.58     44.20 o 
   6   1   1     1011.11     1007.91     61.37 o 
   7   1   1     4014.49     4039.44    258.76 o 
   8   1   1     5981.49     6226.77    242.04 o 
   9   1   1     1113.33     1012.30    113.94 o 
  10   1   1       29.84      -18.35     41.68 o 
 -11   2   1     1431.98     1322.59    143.58 o 
 -10   2   1      177.77      191.95     71.31 o 
  -9   2   1      839.47      729.55    103.05 o 
  -8   2   1     3984.50     4023.22    193.67 o 
  -7   2   1     4575.37     4137.73    181.24 o 
  -6   2   1     1718.30     1641.10    104.77 o 
  -5   2   1      424.43      358.46     49.13 o 
  -4   2   1      115.45       97.50     35.56 o 
  -3   2   1       31.71       42.12     18.23 o 
  -2   2   1      748.40      822.54     35.90 o 
  -1   2   1     1888.55     1856.86     32.26 o 
   0   2   1      294.49      351.48     21.72 o 
   1   2   1    12907.90    13227.80    209.92 o 
   2   2   1    19249.00    19345.84    169.41 o 
   3   2   1     4441.05     4449.09     86.31 o 
   4   2   1      260.09      273.53     35.85 o 
   5   2   1     4413.95     4658.55    127.14 o 
   6   2   1     3137.36     3150.44    143.58 o 
   7   2   1     1833.86     1772.41    119.68 o 
   8   2   1      360.93      244.14     72.08 o 
   9   2   1       13.54        2.87     53.53 o 
  10   2   1        4.83        1.91     44.55 o 
 -12   3   1      483.99      471.64    107.25 o 
 -11   3   1       35.75        5.93     62.33 o 
 -10   3   1      455.24      461.32     91.77 o 
  -9   3   1      840.22      985.16    112.41 o 
  -8   3   1        8.77      -63.09     43.21 o 
  -7   3   1      706.10      684.62     85.08 o 
  -6   3   1       10.88      -21.03     35.37 o 
  -5   3   1     1801.96     1829.79    105.72 o 
  -4   3   1     2810.61     2611.00     99.03 o 
  -3   3   1     5629.80     5479.66    103.18 o 
  -2   3   1        2.56        5.94     11.78 o 
  -1   3   1    22983.14    22975.79    152.44 o 
   0   3   1    26199.96    26249.51    169.62 o 
   1   3   1    19078.58    19735.29    149.00 o 
   2   3   1     5881.19     5885.06    201.50 o 
   3   3   1     1942.12     1917.05     59.83 o 
   4   3   1     2077.56     2067.47     70.45 o 
   5   3   1       50.89       21.93     22.05 o 
   6   3   1       10.99        5.39     29.89 o 
   7   3   1        6.13       21.22     37.66 o 
   8   3   1      157.45      217.56     61.37 o 
   9   3   1     1163.74     1142.88    135.17 o 
 -12   4   1        2.84        5.93     64.62 o 
 -11   4   1       12.39      -46.84     54.87 o 
 -10   4   1        0.15        9.37     54.49 o 
  -9   4   1      100.66       63.85     44.93 o 
  -8   4   1      363.02      350.44     73.41 o 
  -7   4   1      389.85      387.91     65.19 o 
  -6   4   1    13040.33    13783.02    323.67 o 
  -5   4   1     9749.25     9697.02    244.52 o 
  -4   4   1     5867.39     6120.53    126.47 o 
  -3   4   1     2014.11     2043.32     67.63 o 
  -2   4   1    12745.71    13057.06    118.38 o 
  -1   4   1     6851.93     6847.23     86.32 o 
   0   4   1     2136.39     2127.19     50.55 o 
   1   4   1      628.69      612.14     30.95 o 
   2   4   1     1091.99     1106.93     40.87 o 
   3   4   1        9.35       14.97     18.76 o 
   4   4   1     1178.53     1184.39     49.66 o 
   5   4   1     1507.56     1390.39     81.12 o 
   6   4   1       59.19       12.62     37.66 o 
   7   4   1     1371.46     1247.46    130.00 o 
   8   4   1     1512.04     1586.80    154.47 o 
   9   4   1     1339.46     1462.54    158.30 o 
 -12   5   1      144.24      188.14     56.57 o 
 -11   5   1      880.53      804.49    108.97 o 
 -10   5   1      398.89      319.27     80.49 o 
  -9   5   1      103.85       74.56     57.35 o 
  -8   5   1     3275.52     3315.85    183.34 o 
  -7   5   1     7932.19     7691.03    260.58 o 
  -6   5   1     8435.63     8398.35    279.60 o 
  -5   5   1      422.73      363.54     37.92 o 
  -4   5   1     2625.93     2581.29    101.94 o 
  -3   5   1      643.42      533.98     25.82 o 
  -2   5   1       62.23       22.00     15.47 o 
  -1   5   1      602.71      586.47     31.62 o 
   0   5   1      411.46      386.95     27.83 o 
   1   5   1      409.87      376.25     29.43 o 
   2   5   1     4234.16     4118.43     89.18 o 
   3   5   1     7213.59     7383.80    113.96 o 
   4   5   1     1836.73     1748.13    143.29 o 
   5   5   1      423.60      398.80     80.10 o 
   6   5   1     3209.43     3369.19    204.37 o 
   7   5   1     2608.80     2516.14    184.30 o 
   8   5   1      793.54      875.61    123.50 o 
 -12   6   1     1235.08     1238.38    105.55 o 
 -11   6   1      554.78      612.76     77.60 o 
 -10   6   1      147.91      129.36     48.60 o 
  -9   6   1     1933.10     1852.22    108.80 o 
  -8   6   1     4510.56     4554.17    157.14 o 
  -7   6   1     1700.80     1886.57     96.18 o 
  -6   6   1       89.90       69.11     25.04 o 
  -5   6   1       21.94      -10.78     21.11 o 
  -4   6   1       37.13       32.83     22.21 o 
  -3   6   1       63.79       55.93     17.81 o 
  -2   6   1       31.76       -8.07     15.21 o 
  -1   6   1      432.35      566.17     34.82 o 
   0   6   1     5309.19     5186.19    122.66 o 
   1   6   1    11360.47    11309.62    143.35 o 
   2   6   1     8317.24     8333.41    206.12 o 
   3   6   1      900.97      931.95     65.74 o 
   4   6   1     1370.91     1507.39     83.73 o 
   5   6   1     2274.64     2392.06    171.49 o 
   6   6   1     1015.53      800.28    112.80 o 
   7   6   1      107.79       87.18     64.62 o 
   8   6   1        0.94       12.62     48.37 o 
 -12   7   1       66.46       38.49     49.65 o 
 -11   7   1       23.16       37.13     45.08 o 
 -10   7   1      405.62      422.69     60.55 o 
  -9   7   1      343.82      316.82     50.15 o 
  -8   7   1       32.23       12.64     36.30 o 
  -7   7   1       10.91        1.29     24.16 o 
  -6   7   1     1960.02     1736.29     71.82 o 
  -5   7   1     9312.46     9433.81    157.05 o 
  -4   7   1     5262.61     5157.50    133.93 o 
  -3   7   1       81.33       70.29     20.08 o 
  -2   7   1      576.95      496.53     34.53 o 
  -1   7   1    15970.33    16124.60    178.75 o 
   0   7   1    16628.54    16999.85    188.38 o 
   1   7   1      190.47      176.88     29.77 o 
   2   7   1        5.56       -5.66     25.33 o 
   3   7   1      106.35      106.07     38.83 o 
   4   7   1      171.23      238.21     63.47 o 
   5   7   1      540.89      428.05     81.44 o 
   6   7   1      133.68      160.78     73.22 o 
   7   7   1       57.41      104.19     72.08 o 
 -11   8   1        8.03       27.10     46.19 o 
 -10   8   1        0.65       -5.75     41.23 o 
  -9   8   1        4.23      -25.12     25.64 o 
  -8   8   1      144.48      152.77     76.57 o 
  -7   8   1     4428.20     4185.15    123.61 o 
  -6   8   1    10740.76    11232.87    186.73 o 
  -5   8   1     4447.84     4299.33    134.81 o 
  -4   8   1        3.52      -12.18     20.75 o 
  -3   8   1     2303.44     2260.72     69.74 o 
  -2   8   1     6547.74     6732.73    121.02 o 
  -1   8   1     5847.66     5688.59    113.49 o 
   0   8   1      544.93      529.65     42.35 o 
   1   8   1        0.34        4.38     25.77 o 
   2   8   1        9.09       -6.82     34.29 o 
   3   8   1       68.86       55.63     46.65 o 
   4   8   1      647.78      722.28    106.11 o 
   5   8   1      119.00       95.97     67.68 o 
   6   8   1      637.24      431.69     91.58 o 
 -11   9   1      330.18      401.71     64.48 o 
 -10   9   1        6.69        1.85     34.41 o 
  -9   9   1     1669.25     1880.21    117.97 o 
  -8   9   1     3710.81     3805.42    151.94 o 
  -7   9   1     4478.16     4403.10    156.26 o 
  -6   9   1     1208.50     1204.67     81.64 o 
  -5   9   1      603.25      629.89     57.65 o 
  -4   9   1      600.93      634.57     42.81 o 
  -3   9   1      125.67      118.13     26.94 o 
  -2   9   1       17.72       10.82     21.58 o 
  -1   9   1        0.98      -18.63     24.28 o 
   0   9   1      628.77      650.44     58.38 o 
   1   9   1     1979.03     1961.61     96.36 o 
   2   9   1     3662.22     3817.31    205.14 o 
   3   9   1     1598.42     1443.99    142.62 o 
   4   9   1      120.65        3.25     47.80 o 
   5   9   1     1685.57     1549.14    157.72 o 
 -11  10   1        3.25       41.30     61.18 o 
 -10  10   1      746.27      803.15    126.56 o 
  -9  10   1     2491.09     2731.21    201.50 o 
  -8  10   1      929.13      817.51     78.25 o 
  -7  10   1      107.53       87.56     36.94 o 
  -6  10   1       12.53       -0.07     30.83 o 
  -5  10   1        0.04      -29.07     31.70 o 
  -4  10   1      535.80      534.19     58.60 o 
  -3  10   1     1362.67     1347.73     63.21 o 
  -2  10   1        0.20       11.63     25.59 o 
  -1  10   1     3445.16     3405.59    124.02 o 
   0  10   1     5000.90     5264.06    157.92 o 
   1  10   1     3062.49     3378.17    196.73 o 
   2  10   1      712.16      635.10     95.21 o 
   3  10   1      490.82      487.51     89.66 o 
   4  10   1     1450.16     1502.68    153.14 o 
 -10  11   1      118.28       42.06     66.72 o 
  -9  11   1        1.69      -18.74     61.94 o 
  -8  11   1       47.98       27.29     41.25 o 
  -7  11   1        2.23       -9.71     36.22 o 
  -6  11   1      946.80      799.00     75.30 o 
  -5  11   1     1510.35     1541.86     94.43 o 
  -4  11   1      192.98      207.27     43.33 o 
  -3  11   1     1056.24     1004.23     68.68 o 
  -2  11   1     4303.26     4409.17    145.41 o 
  -1  11   1     3050.37     2995.22    123.63 o 
   0  11   1     1246.97     1282.88     84.78 o 
   1  11   1        2.50        0.76     54.10 o 
   2  11   1      930.84      927.23    122.93 o 
   3  11   1      226.51      184.30     68.63 o 
 -10  12   1       48.85       48.18     58.12 o 
  -9  12   1       64.58       39.96     69.59 o 
  -8  12   1     1398.90     1306.54     99.77 o 
  -7  12   1     2726.23     2812.74    138.89 o 
  -6  12   1     1890.63     1820.12    168.62 o 
  -5  12   1      105.66       60.73     65.19 o 
  -4  12   1     1538.78     1466.50    177.42 o 
  -3  12   1     2294.01     2363.96    166.52 o 
  -2  12   1      741.18      741.37     69.09 o 
  -1  12   1      238.27      292.68     50.08 o 
   1  12   1      116.09       65.77     62.90 o 
   2  12   1       47.16      -23.52     65.77 o 
  -9  13   1     1009.21     1165.44    152.56 o 
  -8  13   1     1168.63     1394.26    109.43 o 
  -7  13   1      584.87      632.31     75.97 o 
  -6  13   1       60.31       18.93     42.56 o 
  -5  13   1      864.85      820.42     79.43 o 
  -4  13   1      492.83      483.11     91.00 o 
  -3  13   1        3.01        9.75     51.05 o 
  -2  13   1        3.59       -6.12     36.32 o 
  -1  13   1      245.13      297.10     78.38 o 
   0  13   1      656.69      585.97    106.11 o 
   1  13   1     1537.62     2610.39    205.33 o 
  -7  14   1        4.41        9.37     44.44 o 
  -6  14   1        0.17      -49.46     32.97 o 
  -5  14   1      164.92      181.62     73.80 o 
  -4  14   1      720.50      741.02    111.27 o 
  -3  14   1       28.95       46.27     58.50 o 
   4 -15   2       13.67      -75.13     72.08 o 
   5 -15   2      247.14      267.08     88.52 o 
   6 -15   2     1485.22     1669.59    182.77 o 
  -1 -14   2      155.61      118.72     75.71 o 
   0 -14   2      869.76      863.95    123.31 o 
   1 -14   2     1203.35     1289.13    138.42 o 
   2 -14   2      130.45      137.27     52.96 o 
   3 -14   2      335.26      358.27    106.30 o 
   4 -14   2     1514.27     1697.52    143.67 o 
   5 -14   2     2304.27     2426.28    202.27 o 
   6 -14   2     1070.97     1134.66    150.27 o 
   7 -14   2        1.43      -79.53     70.35 o 
   8 -14   2       99.84       11.85     75.52 o 
  -2 -13   2     1117.96     1007.52    134.59 o 
  -1 -13   2     2890.76     2902.32    206.86 o 
   0 -13   2     1872.45     1985.03    161.93 o 
   2 -13   2     1426.54     1521.52    100.71 o 
   3 -13   2     2598.57     2659.45    102.68 o 
   4 -13   2     1494.16     1634.48    104.40 o 
   5 -13   2      327.53      278.55     91.77 o 
   6 -13   2       11.02       -2.49     68.63 o 
   7 -13   2       12.10      -56.59     45.50 o 
   8 -13   2       50.52       62.90     61.94 o 
   9 -13   2      105.07      203.99     91.58 o 
  -4 -12   2      600.56      652.12    119.11 o 
  -3 -12   2     1838.21     1914.49    175.70 o 
  -2 -12   2     2559.54     2619.76    195.58 o 
  -1 -12   2     1248.80     1300.99    136.89 o 
   0 -12   2      530.55      532.25     90.24 o 
   1 -12   2      670.60      536.81     67.60 o 
   2 -12   2      376.85      379.93     45.65 o 
   3 -12   2      648.98      547.76     50.74 o 
   4 -12   2       13.30        5.56     36.99 o 
   5 -12   2      295.11      208.96     81.25 o 
   6 -12   2     1294.98     1351.08    139.56 o 
   7 -12   2     2068.41     2442.91    196.73 o 
   8 -12   2     1210.25     1243.44    152.56 o 
   9 -12   2        0.11      -51.24     67.68 o 
  10 -12   2      544.53      539.32    108.40 o 
  -5 -11   2      754.41      679.84    120.83 o 
  -4 -11   2     2120.60     2166.08    186.78 o 
  -3 -11   2     1917.71     1940.11    164.22 o 
  -2 -11   2      118.24       61.37     58.88 o 
  -1 -11   2       44.58       28.10     53.15 o 
   0 -11   2       59.32       40.52     34.38 o 
   1 -11   2       19.70       19.61     27.68 o 
   2 -11   2      318.80      288.42     38.29 o 
   3 -11   2        0.90       -6.27     24.82 o 
   4 -11   2      992.96     1005.34     78.15 o 
   5 -11   2     4093.74     4167.18    224.06 o 
   6 -11   2     3551.50     3775.83    223.11 o 
   7 -11   2      667.54      613.31    107.83 o 
   8 -11   2       56.42       -6.12     46.84 o 
   9 -11   2     1085.24     1395.43    152.37 o 
  10 -11   2      947.67      887.65    132.30 o 
  -6 -10   2      487.38      555.76    112.41 o 
  -5 -10   2      193.36      114.14     60.80 o 
  -4 -10   2      223.00      147.97     59.65 o 
  -3 -10   2       23.63       11.47     40.72 o 
  -2 -10   2       73.19       79.72     60.22 o 
  -1 -10   2     2267.88     2296.78    110.91 o 
   0 -10   2     5826.89     5906.34    128.23 o 
   1 -10   2      444.84      356.71     39.49 o 
   2 -10   2      500.99      491.37     43.77 o 
   3 -10   2     2238.22     2233.49     80.70 o 
   4 -10   2     4458.99     4701.12    149.81 o 
   5 -10   2     1489.82     1399.06    127.90 o 
   6 -10   2        0.53      -20.65     55.82 o 
   7 -10   2      180.74       94.06     54.87 o 
   8 -10   2      250.52      282.18     87.18 o 
   9 -10   2       67.84       60.80     50.47 o 
  10 -10   2        0.09      -24.28     48.18 o 
  11 -10   2        1.66        2.68     69.97 o 
  -7  -9   2       12.30      -23.90     45.50 o 
  -6  -9   2      204.59      181.81     67.30 o 
  -5  -9   2      409.04      293.08     84.69 o 
  -4  -9   2       30.84       29.44     43.97 o 
  -3  -9   2     1697.07     1705.91    138.61 o 
  -2  -9   2     7498.31     7689.70    189.47 o 
  -1  -9   2     5977.20     6379.70    172.29 o 
   0  -9   2      380.61      367.40     36.24 o 
   1  -9   2     2675.91     2752.21     84.76 o 
   2  -9   2     9714.87     9842.14    156.16 o 
   3  -9   2     3329.71     3395.32    118.05 o 
   4  -9   2     1000.96      884.25     78.10 o 
   5  -9   2       14.45       24.28     40.34 o 
   6  -9   2      172.49      139.75     64.43 o 
   7  -9   2      188.82      262.87     75.90 o 
   8  -9   2      539.08      577.75     99.99 o 
   9  -9   2      192.83      124.84     60.22 o 
  10  -9   2      191.61      154.86     65.58 o 
  11  -9   2      866.83     1088.97    143.58 o 
  -7  -8   2     1097.76     1033.14    135.55 o 
  -6  -8   2      453.61      463.42     94.83 o 
  -5  -8   2       10.33       45.31     60.41 o 
  -4  -8   2     1941.15     2073.17    156.77 o 
  -3  -8   2     3983.64     4063.67    136.03 o 
  -2  -8   2     3814.26     3843.19    128.03 o 
  -1  -8   2      369.23      329.05     32.50 o 
   0  -8   2     1367.90     1348.15     57.18 o 
   1  -8   2     1312.04     1255.07     54.76 o 
   2  -8   2      287.77      275.74     31.43 o 
   3  -8   2      354.57      333.30     44.13 o 
   4  -8   2       40.84       20.84     48.56 o 
   5  -8   2      631.54      562.46     77.81 o 
   6  -8   2     1696.65     1897.47    140.71 o 
   7  -8   2     1712.51     1726.94    141.09 o 
   8  -8   2       75.48       47.03     49.71 o 
   9  -8   2      834.51      766.25    107.64 o 
  10  -8   2     2261.36     2360.90    193.67 o 
  11  -8   2     1131.37     1334.44    156.96 o 
  -8  -7   2      861.53      884.79    121.02 o 
  -7  -7   2       65.11       18.54     58.50 o 
  -6  -7   2      957.68     1073.67    123.89 o 
  -5  -7   2     2991.95     3258.87    190.23 o 
  -4  -7   2     1725.18     1523.95    100.47 o 
  -3  -7   2      246.80      219.81     41.65 o 
  -2  -7   2       22.16       -5.35     22.26 o 
  -1  -7   2      326.99      319.57     30.48 o 
   0  -7   2     2882.34     2939.17     75.13 o 
   1  -7   2     6410.03     6475.02    110.12 o 
   2  -7   2       57.80       45.53     21.72 o 
   3  -7   2     1016.52      972.40     69.69 o 
   4  -7   2     5790.23     5589.37    202.65 o 
   5  -7   2     6887.70     6977.35    242.80 o 
   6  -7   2      748.22      644.66     84.12 o 
   7  -7   2      373.10      429.58     82.97 o 
   8  -7   2     1896.65     1986.56    157.72 o 
   9  -7   2     1502.23     1589.10    145.87 o 
  10  -7   2      555.45      542.76    102.28 o 
  11  -7   2       29.55       27.53     51.62 o 
  -9  -6   2      327.28      344.89     92.53 o 
  -8  -6   2      149.97       99.61     67.87 o 
  -7  -6   2      711.17      739.30    100.56 o 
  -6  -6   2      995.41      855.34    101.52 o 
  -5  -6   2      455.03      433.50     51.69 o 
  -4  -6   2       57.83       54.95     28.39 o 
  -3  -6   2      271.57      250.87     26.14 o 
  -2  -6   2     1264.24     1244.46     45.98 o 
  -1  -6   2     3702.09     3811.32     81.00 o 
   0  -6   2    10775.39    10850.10    132.70 o 
   1  -6   2     1056.29     1103.62     49.15 o 
   2  -6   2    12275.01    12379.36    182.29 o 
   3  -6   2     9164.88     9213.59    240.70 o 
   4  -6   2    12137.04    12922.89    302.26 o 
   5  -6   2     1689.29     1677.42    118.15 o 
   6  -6   2      135.69      153.33     49.32 o 
   7  -6   2       68.96       86.64     31.41 o 
   8  -6   2       17.41       25.11     36.12 o 
   9  -6   2        0.75       22.34     28.38 o 
  10  -6   2        2.53       11.76     40.40 o 
  11  -6   2      106.94      108.32     41.07 o 
  -9  -5   2        3.65       23.71     61.94 o 
  -8  -5   2       31.05       21.03     42.44 o 
  -7  -5   2      352.83      317.74     76.47 o 
  -6  -5   2     1012.53     1044.09     74.16 o 
  -5  -5   2        4.59       20.70     28.70 o 
  -4  -5   2     3653.14     3516.30    158.97 o 
  -3  -5   2    11253.62    11291.95    126.83 o 
  -2  -5   2    17188.71    17969.12    158.47 o 
  -1  -5   2     2976.76     2915.06     61.00 o 
   0  -5   2     2632.63     2621.30     59.11 o 
   1  -5   2    20897.39    20815.98    174.10 o 
   2  -5   2    17276.75    17696.88    305.89 o 
   3  -5   2     1173.97     1191.63     86.41 o 
   4  -5   2        5.89        7.65     38.62 o 
   5  -5   2      324.29      345.08     60.99 o 
   6  -5   2      655.91      557.89     52.42 o 
   7  -5   2     1056.18     1149.60     77.93 o 
   8  -5   2     1325.69     1329.69     94.73 o 
   9  -5   2       43.88       39.24     39.17 o 
  10  -5   2     1483.47     1531.14    150.94 o 
  11  -5   2     1462.49     1776.03    118.88 o 
 -10  -4   2       38.08       67.30     66.72 o 
  -9  -4   2      729.06      704.12     99.80 o 
  -8  -4   2     1382.32     1201.00    123.89 o 
  -7  -4   2      542.03      459.86     53.24 o 
  -6  -4   2       60.59       27.29     26.83 o 
  -5  -4   2     6128.88     5907.64    271.96 o 
  -4  -4   2    12362.62    12094.46    161.45 o 
  -3  -4   2     9709.74     9830.34    108.74 o 
  -2  -4   2     4014.95     4317.57     77.93 o 
  -1  -4   2      121.72      108.16     15.87 o 
   0  -4   2     1615.29     1502.37     46.22 o 
   1  -4   2    13286.51    12914.33    250.26 o 
   2  -4   2       46.78       29.06     29.25 o 
   3  -4   2      708.59      642.37     64.05 o 
   4  -4   2     3889.36     4125.31    153.14 o 
   5  -4   2     5693.86     5644.66    135.30 o 
   6  -4   2     3900.66     4170.42    127.88 o 
   7  -4   2      276.37      317.79     44.64 o 
   8  -4   2      177.14      182.53     45.62 o 
   9  -4   2     2070.86     2123.32    113.62 o 
  10  -4   2     2691.96     2832.57    138.70 o 
  11  -4   2      306.67      397.24     68.81 o 
 -10  -3   2     1571.03     1663.47    152.94 o 
  -9  -3   2     1343.04     1371.15    132.30 o 
  -8  -3   2       85.34       29.89     33.85 o 
  -7  -3   2     2105.67     1988.66    113.37 o 
  -6  -3   2     6369.09     6338.82    155.21 o 
  -5  -3   2     5674.38     5673.46     97.63 o 
  -4  -3   2     3026.56     3106.73     64.90 o 
  -3  -3   2       81.17      118.29     18.08 o 
  -2  -3   2        5.04      -15.74     18.14 o 
  -1  -3   2     8017.79     7977.18     85.54 o 
   0  -3   2     4496.32     4672.96     88.51 o 
   1  -3   2     1598.77     1822.53     86.41 o 
   2  -3   2     7490.40     7551.46    165.75 o 
   3  -3   2    45758.57    44703.89    482.73 o 
   4  -3   2    26427.14    27031.16    274.22 o 
   5  -3   2     3508.68     3387.71    102.74 o 
   6  -3   2       49.91       30.13     27.85 o 
   7  -3   2     1991.58     2165.12     97.33 o 
   8  -3   2     1816.61     2075.70    103.08 o 
   9  -3   2      736.50      685.16     67.39 o 
  10  -3   2      246.91      286.45     52.35 o 
 -10  -2   2     1124.21     1108.09    121.78 o 
  -9  -2   2        8.00        1.59     33.76 o 
  -8  -2   2     1470.07     1304.50     79.84 o 
  -7  -2   2     1444.32     1455.48     79.96 o 
  -6  -2   2      282.78      293.72     29.66 o 
  -5  -2   2      287.89      246.81     32.65 o 
  -4  -2   2      122.47      141.33     27.73 o 
  -3  -2   2     1557.39     1575.74     41.81 o 
  -2  -2   2    32354.42    32449.80    335.81 o 
  -1  -2   2    11426.78    12138.14    307.04 o 
   0  -2   2      316.73      339.54     47.80 o 
   1  -2   2      473.08      581.38     44.35 o 
   2  -2   2    26506.04    25691.12    301.68 o 
   3  -2   2    35603.29    36598.88    308.47 o 
   4  -2   2     2665.15     2650.07     77.58 o 
   5  -2   2        0.62        3.58     22.68 o 
   6  -2   2      261.07      296.20     38.53 o 
   7  -2   2      123.99      168.34     36.60 o 
   8  -2   2       40.74       29.61     30.07 o 
   9  -2   2       98.36       94.85     37.95 o 
 -10  -1   2       15.39       27.22     30.92 o 
  -9  -1   2       26.21       27.11     31.69 o 
  -8  -1   2      124.92       81.47     33.89 o 
  -7  -1   2     1331.17     1285.84     71.15 o 
  -6  -1   2      634.05      628.46     47.85 o 
  -5  -1   2     3724.05     3647.85     98.33 o 
  -4  -1   2    10218.53    10498.38    152.51 o 
  -3  -1   2    29072.53    29228.05    243.62 o 
  -2  -1   2     4677.56     4655.72     53.94 o 
  -1  -1   2     1455.57     1458.09     28.54 o 
   0  -1   2     5524.27     5814.53     76.45 o 
   1  -1   2    32458.72    31921.33    303.40 o 
   2  -1   2     9510.12     9465.95    154.09 o 
   3  -1   2       34.74       38.69     36.99 o 
   5  -1   2     5115.76     4921.19    155.81 o 
   6  -1   2     2744.50     2509.44    124.84 o 
   7  -1   2      300.83      242.99     56.02 o 
   8  -1   2      252.43      188.89     55.63 o 
   9  -1   2      883.63     1008.29    118.53 o 
 -11   0   2        5.33      -19.31     56.59 o 
 -10   0   2      374.88      230.95     70.35 o 
  -9   0   2     2011.69     2046.48    101.01 o 
  -8   0   2     1316.23     1351.86     76.71 o 
  -7   0   2       99.41       78.00     26.63 o 
  -6   0   2     6560.69     6269.25    134.48 o 
  -5   0   2    15300.95    15024.29    192.36 o 
  -4   0   2    16512.31    16304.35    235.82 o 
  -3   0   2     1582.79     1505.20     39.69 o 
  -2   0   2     4809.84     4730.96     55.02 o 
  -1   0   2     1425.06     1459.63     36.36 o 
   0   0   2     2595.17     2716.52     61.18 o 
   1   0   2      235.94      240.31     20.29 o 
   2   0   2    25467.19    26692.77    360.64 o 
   3   0   2      924.59      897.93     42.38 o 
   4   0   2     6208.11     6107.64    118.27 o 
   5   0   2      464.70      466.66     40.39 o 
   6   0   2      143.83      142.71     33.89 o 
   7   0   2      363.26      323.27     43.90 o 
   8   0   2     3224.58     3280.67    189.27 o 
   9   0   2     2928.18     3122.56    194.62 o 
 -11   1   2     1436.79     1552.58    154.28 o 
 -10   1   2     2318.38     2129.95    162.31 o 
  -9   1   2     1776.37     1413.59    129.81 o 
  -8   1   2      192.92      155.94     37.83 o 
  -7   1   2     3682.55     3708.36    174.93 o 
  -6   1   2     2725.80     2615.09    127.52 o 
  -5   1   2      178.61      147.41     23.56 o 
  -4   1   2       17.29       27.73     12.85 o 
  -3   1   2      303.69      304.65     18.32 o 
  -2   1   2      239.81      254.42     24.00 o 
  -1   1   2     3627.38     3510.49     70.74 o 
   0   1   2      834.70      897.21     60.80 o 
   1   1   2     5286.09     5276.98    139.18 o 
   2   1   2     5782.33     5750.31    127.42 o 
   3   1   2    11707.92    11912.32    309.52 o 
   4   1   2     8563.95     8708.32    190.42 o 
   5   1   2      561.81      524.00     57.83 o 
   6   1   2     3053.40     2977.41    101.96 o 
   7   1   2     2230.68     2152.32    147.78 o 
   8   1   2     1263.19     1176.53    121.40 o 
  10   1   2        0.23       19.69     60.22 o 
 -12   2   2     1327.69     1283.21    151.42 o 
 -11   2   2     1131.03     1113.44    135.55 o 
 -10   2   2       38.83       21.99     58.12 o 
  -9   2   2      575.29      413.52     74.18 o 
  -8   2   2      693.09      755.98     54.32 o 
  -7   2   2       85.23       81.66     27.53 o 
  -6   2   2     1236.38     1218.33     62.42 o 
  -5   2   2      809.45      842.31     34.01 o 
  -4   2   2     2921.66     2856.16     67.70 o 
  -3   2   2     4287.23     4311.58     87.89 o 
  -2   2   2    16956.17    16990.01    279.51 o 
  -1   2   2     4368.16     4190.21     70.34 o 
   0   2   2    11990.93    11975.71    181.34 o 
   1   2   2    25625.83    26285.31    353.30 o 
   2   2   2    26901.37    27970.12    680.70 o 
   3   2   2     3199.76     3085.86     71.88 o 
   4   2   2        8.68        7.13     19.02 o 
   5   2   2     1104.80     1051.79     57.84 o 
   6   2   2     1561.99     1448.58    120.25 o 
   7   2   2      536.38      391.92     81.83 o 
   9   2   2      295.61      298.05     84.31 o 
 -12   3   2      203.86      205.33     87.37 o 
 -11   3   2        0.43      -36.32     37.66 o 
 -10   3   2        6.51       29.44     58.50 o 
  -9   3   2      299.74      279.32     72.27 o 
  -8   3   2      771.88      643.32     88.33 o 
  -7   3   2      896.58      780.34     46.68 o 
  -6   3   2       95.15       76.28     43.78 o 
  -5   3   2     4973.55     4862.36    170.72 o 
  -4   3   2     7951.75     7780.39    136.64 o 
  -3   3   2     3121.62     3270.66    170.53 o 
  -2   3   2      335.68      288.13     18.24 o 
  -1   3   2     2568.46     2601.67     47.35 o 
   0   3   2     8819.59     8729.39    103.72 o 
   1   3   2     2940.28     2966.47     62.71 o 
   2   3   2     1699.35     1641.21     44.07 o 
   3   3   2       42.71       38.24     44.55 o 
   4   3   2      228.32      183.74     29.09 o 
   5   3   2     1939.80     1808.57    125.41 o 
   6   3   2      292.89      316.60     72.65 o 
   7   3   2       29.61       23.32     39.38 o 
   8   3   2      668.06      758.80    110.89 o 
   9   3   2     1874.79     1854.84    170.53 o 
 -12   4   2       16.31       96.16     71.88 o 
 -11   4   2      359.01      253.51     85.08 o 
 -10   4   2     1057.93     1058.57    125.03 o 
  -9   4   2     1008.05     1037.16    112.22 o 
  -8   4   2       27.71      -52.38     46.84 o 
  -7   4   2     4015.47     3774.68    182.96 o 
  -6   4   2    23623.21    24732.97    524.31 o 
  -5   4   2    11393.45    12105.44    194.72 o 
  -4   4   2      159.07      104.81     25.34 o 
  -3   4   2       45.82       27.99     11.84 o 
  -2   4   2     1812.64     1803.73     69.51 o 
  -1   4   2     1533.85     1461.62     69.43 o 
   0   4   2     1505.99     1580.12     44.26 o 
   1   4   2     3479.61     3641.94     71.13 o 
   2   4   2      928.53      920.71     37.66 o 
   3   4   2     6626.06     6828.78    110.45 o 
   4   4   2     5018.78     5423.05    210.30 o 
   5   4   2     1846.72     1782.33     96.24 o 
   6   4   2      244.29      391.73     86.61 o 
   7   4   2     2209.75     2279.64    176.84 o 
   8   4   2     1445.21     1665.19    158.49 o 
 -12   5   2     1083.89     1151.68    145.30 o 
 -11   5   2     2425.51     2529.90    200.36 o 
 -10   5   2      780.17      768.93    107.44 o 
  -9   5   2        3.51       18.74     44.55 o 
  -8   5   2     1818.98     1633.83    133.25 o 
  -7   5   2     5826.10     5416.52    151.75 o 
  -6   5   2     2895.48     2993.01    108.06 o 
  -5   5   2      385.59      308.79     38.25 o 
  -4   5   2       79.78       46.10     23.35 o 
  -3   5   2     3236.23     3259.47     70.97 o 
  -2   5   2     1439.23     1484.73     46.44 o 
  -1   5   2      219.01      237.70     22.26 o 
   0   5   2       28.97       16.38     19.27 o 
   1   5   2     9194.19    10172.45    499.48 o 
   2   5   2    18888.12    18962.79    169.84 o 
   3   5   2     6266.20     5901.55    153.13 o 
   4   5   2     3449.80     3454.89    125.72 o 
   5   5   2       86.61       59.90     41.02 o 
   6   5   2     2310.72     2338.34    177.80 o 
   7   5   2      370.85      357.70     86.61 o 
   8   5   2       11.56      -38.81     59.07 o 
 -12   6   2      739.67      816.03     87.13 o 
 -11   6   2      251.65      217.76     82.40 o 
 -10   6   2       31.73      -34.99     55.44 o 
  -9   6   2      525.96      456.35     79.53 o 
  -8   6   2      164.95       85.84     57.74 o 
  -7   6   2       18.95       21.08     24.11 o 
  -6   6   2       44.97       13.76     25.48 o 
  -5   6   2     2100.71     2003.12     71.03 o 
  -4   6   2    11097.08    11018.65    190.91 o 
  -3   6   2     9277.56     9449.76    136.62 o 
  -2   6   2     2152.89     2182.49     60.15 o 
  -1   6   2      945.93      925.84     41.18 o 
   0   6   2    11208.53    11462.24    142.99 o 
   1   6   2    13537.61    13943.20    157.03 o 
   2   6   2     3469.09     3494.50    117.42 o 
   3   6   2       86.56       80.60     39.80 o 
   4   6   2      321.97      265.88     49.72 o 
   5   6   2      297.05      322.71     78.38 o 
   6   6   2      211.88      176.27     73.22 o 
   7   6   2      236.70      199.98     69.02 o 
 -12   7   2        0.16      -12.11     44.09 o 
 -11   7   2        0.37        1.25     40.27 o 
 -10   7   2       25.79       38.23     31.21 o 
  -9   7   2      108.08       80.90     33.19 o 
  -8   7   2      200.49      158.08     33.59 o 
  -7   7   2      543.77      522.27     48.21 o 
  -6   7   2     4502.14     4259.75    111.99 o 
  -5   7   2    13951.76    13930.91    192.64 o 
  -4   7   2    12778.61    12825.38    133.01 o 
  -3   7   2      113.63      121.20     22.54 o 
  -2   7   2      581.63      608.43     38.87 o 
  -1   7   2     3514.53     3577.86     84.07 o 
   0   7   2     4264.16     4135.22     92.68 o 
   1   7   2      208.38      166.82     35.83 o 
   2   7   2      374.00      340.73     49.21 o 
   3   7   2      910.56      832.75     68.89 o 
   4   7   2      919.58      904.29    112.61 o 
   5   7   2     1300.50     1211.90    130.58 o 
   6   7   2      195.59      221.96     70.93 o 
   7   7   2      328.99      217.56     86.41 o 
 -12   8   2      210.58      316.21     67.93 o 
 -11   8   2      615.07      763.51     82.59 o 
 -10   8   2      576.05      570.06     74.65 o 
  -9   8   2        5.53      -14.72     27.54 o 
  -8   8   2     1756.73     1902.46    110.58 o 
  -7   8   2     7536.14     7555.11    161.87 o 
  -6   8   2     9335.53     8976.58    219.08 o 
  -5   8   2     2625.15     2558.34    129.14 o 
  -4   8   2       78.48       41.97     22.04 o 
  -3   8   2      319.01      281.07     29.62 o 
  -2   8   2        0.68        3.84     21.27 o 
  -1   8   2      269.57      258.58     31.82 o 
   0   8   2       92.50       80.90     30.74 o 
   1   8   2      313.94      323.66     47.70 o 
   2   8   2     1544.35     1503.45    123.41 o 
   3   8   2     4234.61     4190.12    226.36 o 
   4   8   2     1971.42     2015.62    169.20 o 
   5   8   2       60.53        9.37     62.52 o 
   6   8   2      949.74      927.04    137.27 o 
 -11   9   2     1001.81     1138.41    107.94 o 
 -10   9   2       99.75       66.32     50.90 o 
  -9   9   2      770.70      772.05     76.82 o 
  -8   9   2     1263.10     1281.55     75.13 o 
  -7   9   2      715.72      578.29     48.74 o 
  -6   9   2      140.40      131.70     34.43 o 
  -5   9   2      126.10       77.30     35.77 o 
  -4   9   2       73.87       37.56     32.71 o 
  -3   9   2     1357.15     1347.99     59.95 o 
  -2   9   2     1166.00     1171.66     58.32 o 
  -1   9   2      115.95      149.49     34.76 o 
   0   9   2     1216.25     1121.24     76.09 o 
   1   9   2     4610.44     4472.32    196.25 o 
   2   9   2     4472.48     4506.52    232.09 o 
   3   9   2     1148.24     1201.76    134.02 o 
   4   9   2      188.23      136.69     62.52 o 
   5   9   2      878.41      843.49    129.24 o 
 -11  10   2       19.29       21.51     37.64 o 
 -10  10   2       96.49       90.08     51.15 o 
  -9  10   2       65.01       50.28     33.01 o 
  -8  10   2        0.02      -17.86     29.17 o 
  -7  10   2       15.49       12.89     30.23 o 
  -6  10   2      269.63      249.76     46.51 o 
  -5  10   2     2227.80     2157.67    108.24 o 
  -4  10   2     3590.39     3782.12    134.99 o 
  -3  10   2     1354.42     1427.63     67.78 o 
  -2  10   2      680.68      721.61     64.17 o 
  -1  10   2     4001.45     3944.92    137.35 o 
   0  10   2     2832.28     2724.62    118.92 o 
   1  10   2     1122.68     1051.28     80.05 o 
   2  10   2        2.22       29.82     44.16 o 
   3  10   2      256.95      339.35     79.15 o 
   4  10   2      171.00      181.62     83.35 o 
 -10  11   2      282.07      341.07     95.21 o 
  -9  11   2      529.92      505.76     67.19 o 
  -8  11   2       48.06       65.63     37.34 o 
  -7  11   2      415.04      433.97     60.06 o 
  -6  11   2     3276.33     3349.23    141.67 o 
  -5  11   2     3302.15     3293.14    150.27 o 
  -4  11   2      115.13       78.94     34.19 o 
  -3  11   2     1093.95      856.49    103.43 o 
  -2  11   2     2603.27     2520.93    113.41 o 
  -1  11   2      920.45      861.36     72.86 o 
   0  11   2       79.81      101.12     47.22 o 
   1  11   2       27.05        8.03     42.63 o 
   2  11   2       35.64      -16.44     62.71 o 
   3  11   2      258.13      131.92     79.15 o 
 -10  12   2       20.97      -63.47     66.91 o 
  -9  12   2      177.03      197.76     55.16 o 
  -8  12   2     1603.47     1451.35    106.97 o 
  -7  12   2     2301.29     2558.41    161.17 o 
  -6  12   2      418.27      469.03     63.61 o 
  -5  12   2       36.96       -3.82     32.33 o 
  -4  12   2      149.26      111.46     59.84 o 
  -3  12   2      395.83      313.92     76.09 o 
  -2  12   2       26.50       23.90     49.52 o 
  -1  12   2       83.33       41.08     39.53 o 
   0  12   2      137.72       69.78     64.05 o 
   1  12   2      915.54      825.33    121.59 o 
  -8  13   2      358.81      382.58     62.57 o 
  -7  13   2       24.65       -5.33     42.04 o 
  -6  13   2       45.67       74.63     62.71 o 
  -5  13   2        3.94       24.85     45.50 o 
  -4  13   2      400.83      406.26     80.87 o 
  -3  13   2      825.87      807.17    112.99 o 
  -2  13   2      301.43      362.48     73.60 o 
   0  13   2     2364.08     2463.37    188.50 o 
  -7  14   2       77.66       47.24     42.69 o 
  -6  14   2      748.24      683.86    107.44 o 
  -5  14   2     1447.78     1643.97    162.50 o 
  -4  14   2      932.80      894.73    123.69 o 
  -3  14   2        3.73       16.06     55.82 o 
   1 -15   3      856.83      965.46    130.77 o 
   2 -15   3     1355.44     1372.87    146.83 o 
   3 -15   3      435.67      418.88    114.33 o 
   4 -15   3       32.12     -107.64     74.94 o 
   5 -15   3     1042.55     1209.22    154.28 o 
   6 -15   3     1758.40     1686.60    186.02 o 
  -1 -14   3      609.86      659.19    115.28 o 
   0 -14   3     1903.73     2214.64    182.20 o 
   1 -14   3     1920.73     1970.12    167.67 o 
   2 -14   3       81.34       89.36     65.10 o 
   3 -14   3      304.47      294.61    104.96 o 
   4 -14   3     1681.96     1780.47    182.00 o 
   5 -14   3     1827.89     1781.81    180.09 o 
   6 -14   3      369.28      316.40     89.66 o 
   7 -14   3       38.17       42.25     82.40 o 
  -3 -13   3      114.05      134.59     64.62 o 
  -2 -13   3     1652.38     1594.45    157.72 o 
  -1 -13   3     2870.44     3023.34    209.15 o 
   0 -13   3      530.16      481.97     85.08 o 
   1 -13   3      155.95      198.08     54.84 o 
   2 -13   3      544.61      476.77     70.26 o 
   3 -13   3      145.16      175.64     50.76 o 
   4 -13   3       69.30       57.55     77.43 o 
   5 -13   3       93.64       61.75     58.88 o 
   6 -13   3      202.19      191.56     89.09 o 
   7 -13   3     1005.41      852.09    127.14 o 
   8 -13   3     1302.20     1274.22    152.37 o 
   9 -13   3      727.81      866.05    136.69 o 
  -4 -12   3     1328.08     1230.25    144.34 o 
  -3 -12   3     1848.05     2020.40    176.08 o 
  -2 -12   3     1206.81     1275.56    140.33 o 
  -1 -12   3      487.96      467.82     90.05 o 
   0 -12   3       61.52       36.20     35.14 o 
   1 -12   3       14.33        6.66     46.46 o 
   2 -12   3     1120.17     1146.08     68.26 o 
   3 -12   3      697.04      623.96     88.04 o 
   4 -12   3       47.04       62.71     55.44 o 
   5 -12   3      495.02      477.00    101.71 o 
   6 -12   3     3074.10     3229.05    218.90 o 
   7 -12   3     2888.25     3089.49    221.77 o 
   8 -12   3      816.82      767.02    120.64 o 
   9 -12   3        1.50      -68.54     45.69 o 
  -5 -11   3      371.71      382.55     86.99 o 
  -4 -11   3      525.94      466.29     90.05 o 
  -3 -11   3      205.90      261.73     70.93 o 
  -2 -11   3        7.86       -0.38     38.05 o 
  -1 -11   3       48.41       72.98     45.79 o 
   0 -11   3     1668.75     1510.80     95.89 o 
   1 -11   3     1639.34     1756.24     76.96 o 
   2 -11   3     2335.28     2276.49     87.90 o 
   3 -11   3       52.47      117.58     78.19 o 
   4 -11   3     3888.46     3861.86    218.14 o 
   5 -11   3     3445.27     3578.34    211.26 o 
   6 -11   3     1807.67     1871.47    158.30 o 
   7 -11   3      161.09      176.46     81.63 o 
   8 -11   3      103.66       13.57     50.85 o 
   9 -11   3      133.40       58.88     56.02 o 
  10 -11   3       27.84       -9.18     69.02 o 
  -6 -10   3       24.27      -10.90     45.50 o 
  -5 -10   3      286.59      249.30     82.21 o 
  -4 -10   3      715.04      697.62    101.33 o 
  -3 -10   3       28.49       37.09     53.91 o 
  -2 -10   3     1099.97     1046.01     81.61 o 
  -1 -10   3     6220.62     5983.06    369.08 o 
   0 -10   3    10603.75    10865.57    234.20 o 
   1 -10   3     1092.47     1025.62     57.57 o 
   2 -10   3      315.11      268.76     35.84 o 
   3 -10   3      584.12      571.06     98.84 o 
   4 -10   3     2303.95     2383.84    163.46 o 
   5 -10   3      419.99      321.18     82.78 o 
   6 -10   3       13.23       69.40     68.25 o 
   7 -10   3       41.98       31.16     46.07 o 
   8 -10   3      208.33      212.21     67.68 o 
   9 -10   3      331.54      407.60     88.71 o 
  10 -10   3      141.24      148.17     68.63 o 
  -7  -9   3      713.01      720.94    120.64 o 
  -6  -9   3     2011.68     1928.44    167.09 o 
  -5  -9   3     1145.69     1170.22    130.77 o 
  -4  -9   3      112.25      120.06     62.13 o 
  -3  -9   3     2215.37     2328.93    112.49 o 
  -2  -9   3     2687.88     2646.94    116.68 o 
  -1  -9   3     1752.46     1750.59     94.63 o 
   0  -9   3      432.67      407.48     40.84 o 
   1  -9   3     1345.16     1302.19     58.21 o 
   2  -9   3      380.49      327.20     35.91 o 
   3  -9   3      665.58      557.10     80.10 o 
   4  -9   3        0.17      -13.77     54.30 o 
   5  -9   3      147.55       66.91     60.80 o 
   6  -9   3      429.69      416.77     78.00 o 
   7  -9   3     2182.39     2227.07    164.80 o 
   8  -9   3     1673.54     1713.94    154.86 o 
   9  -9   3       68.86       74.56     68.25 o 
  10  -9   3      271.54      217.76     85.08 o 
  11  -9   3      744.51      802.96    131.72 o 
  -8  -8   3     1589.82     1843.75    179.14 o 
  -7  -8   3     1996.53     2050.23    177.80 o 
  -6  -8   3      251.27      204.56     63.85 o 
  -5  -8   3      517.92      402.05     77.62 o 
  -4  -8   3     2610.87     2729.98    117.79 o 
  -3  -8   3     2280.70     2188.98    111.84 o 
  -2  -8   3      129.27      167.83     39.78 o 
  -1  -8   3       23.21       45.96     20.64 o 
   0  -8   3      597.88      661.72     41.91 o 
   1  -8   3      783.54      738.84     45.08 o 
   2  -8   3    10737.82    10616.92    197.15 o 
   3  -8   3     2293.92     1999.37    132.30 o 
   4  -8   3      164.05      130.00     50.09 o 
   5  -8   3     4964.95     4987.73    217.37 o 
   6  -8   3     6103.33     6290.05    251.02 o 
   7  -8   3     1135.80     1218.78    123.12 o 
   8  -8   3        8.55       -2.29     41.68 o 
   9  -8   3      993.37     1254.34    141.86 o 
  10  -8   3     1234.38     1290.09    145.68 o 
  11  -8   3      182.43      236.87     76.28 o 
  -8  -7   3      690.75      461.13     98.27 o 
  -7  -7   3       55.75      116.62     67.68 o 
  -6  -7   3      180.84      178.56     68.44 o 
  -5  -7   3      788.42      771.54     74.56 o 
  -4  -7   3      111.20       76.94     32.42 o 
  -3  -7   3       39.34       51.56     29.69 o 
  -2  -7   3      430.01      421.27     31.51 o 
  -1  -7   3     1920.19     1847.82     67.85 o 
   0  -7   3     4307.90     4392.51     89.41 o 
   1  -7   3     4319.15     4242.72    131.54 o 
   2  -7   3      936.08      922.07     86.99 o 
   3  -7   3     2445.06     2205.47    133.64 o 
   4  -7   3     7695.39     7780.88    250.64 o 
   5  -7   3     5131.84     4919.47    206.09 o 
   6  -7   3      503.83      582.53     86.99 o 
   7  -7   3       18.79       -0.57     50.28 o 
   8  -7   3        3.69       61.37     44.16 o 
   9  -7   3       85.24       82.97     50.85 o 
  10  -7   3       34.11       42.63     61.37 o 
  11  -7   3       82.69       35.18     55.06 o 
  -9  -6   3      120.28      100.56     58.12 o 
  -8  -6   3       70.40       99.61     63.85 o 
  -7  -6   3      122.58       34.60     53.72 o 
  -6  -6   3     1256.56     1061.94     75.80 o 
  -5  -6   3     1034.94      993.52     69.73 o 
  -4  -6   3      485.92      405.69     49.19 o 
  -3  -6   3     2459.88     2530.05     98.28 o 
  -2  -6   3    13430.30    13151.24    176.13 o 
  -1  -6   3    14639.50    14852.36    161.98 o 
   0  -6   3     3906.65     3778.03     77.29 o 
   1  -6   3     1127.03     1057.04     92.53 o 
   2  -6   3     6511.55     6851.36    207.81 o 
   3  -6   3     8362.01     8263.42    232.48 o 
   4  -6   3      912.36      765.87     76.85 o 
   5  -6   3       39.76       66.72     38.43 o 
   6  -6   3      326.28      404.16     67.30 o 
   7  -6   3      829.37      970.24    106.11 o 
   8  -6   3     1316.75     1607.26    139.18 o 
   9  -6   3      381.69      518.48     92.72 o 
  10  -6   3        0.04       -8.22     59.27 o 
  11  -6   3      627.47      777.34    123.89 o 
  -9  -5   3       99.18       73.22     59.46 o 
  -8  -5   3      917.80      848.46    109.74 o 
  -7  -5   3     2820.58     2816.61    120.60 o 
  -6  -5   3     2577.42     2257.12    102.62 o 
  -5  -5   3       52.50       37.03     31.41 o 
  -4  -5   3     6118.58     5862.08    146.24 o 
  -3  -5   3     8126.68     7625.81    188.40 o 
  -2  -5   3     9844.05    10008.43    103.36 o 
  -1  -5   3     2735.16     2900.55    109.83 o 
   0  -5   3     2451.49     2684.78     84.95 o 
   1  -5   3      496.04      410.85     58.31 o 
   2  -5   3      695.91      774.09     70.16 o 
   3  -5   3       66.12       57.16     43.02 o 
   4  -5   3       50.78       98.46     46.84 o 
   5  -5   3     4069.26     4227.21    177.22 o 
   6  -5   3     4103.79     3849.05    177.42 o 
   7  -5   3     2892.84     3513.72    183.53 o 
   8  -5   3     1275.55     1479.17    130.00 o 
   9  -5   3      507.23      532.82     92.53 o 
  10  -5   3     1827.46     1868.03    163.65 o 
  11  -5   3      813.18      842.54    123.89 o 
 -10  -4   3      383.97      379.88     88.52 o 
  -9  -4   3     1749.03     1786.97    152.18 o 
  -8  -4   3     2457.35     2640.94    120.83 o 
  -7  -4   3      279.02      226.94     41.48 o 
  -6  -4   3     2101.25     2047.96     94.90 o 
  -5  -4   3     5664.96     5431.60    226.84 o 
  -4  -4   3     6686.32     6734.02     82.25 o 
  -3  -4   3     4338.72     4558.48    128.66 o 
  -2  -4   3      226.64      314.80     37.96 o 
  -1  -4   3      307.18      362.95     37.08 o 
   0  -4   3     1363.83     1228.64     54.84 o 
   1  -4   3     6920.20     6883.86    183.92 o 
   2  -4   3     8847.86     8580.21    201.12 o 
   3  -4   3        0.92        9.94     26.38 o 
   4  -4   3    16643.85    17203.82    322.14 o 
   5  -4   3    17114.49    17749.64    348.71 o 
   6  -4   3     4338.22     4087.45    177.22 o 
   7  -4   3      385.80      360.45     44.40 o 
   8  -4   3      403.02      435.46     60.32 o 
   9  -4   3     1429.53     1622.67     99.75 o 
  10  -4   3      640.61      588.09     67.04 o 
 -10  -3   3     2108.72     2136.64    164.80 o 
  -9  -3   3     1448.58     1453.08     92.93 o 
  -8  -3   3       61.02       35.08     29.12 o 
  -7  -3   3     1322.19     1187.84     74.01 o 
  -6  -3   3     1617.04     1481.01     78.13 o 
  -5  -3   3       88.04       69.67     19.09 o 
  -4  -3   3     2437.12     2533.10     49.85 o 
  -3  -3   3       23.47       27.00     45.60 o 
  -2  -3   3        4.44        0.12     17.39 o 
  -1  -3   3    20863.42    20319.22    290.88 o 
   0  -3   3     2110.23     2055.58    107.64 o 
   1  -3   3     1424.91     1578.01     88.13 o 
   2  -3   3     5135.97     5393.41    147.78 o 
   3  -3   3    26661.75    27419.78    371.27 o 
   4  -3   3    19734.91    19977.47    330.74 o 
   5  -3   3     3093.06     2909.40    134.40 o 
   6  -3   3      484.95      543.36     49.77 o 
   7  -3   3      161.99      108.56     35.70 o 
   8  -3   3       62.45      112.03     38.12 o 
   9  -3   3       30.31       24.40     36.17 o 
  11  -3   3      153.97      246.62     89.09 o 
 -10  -2   3      529.99      456.85     58.88 o 
  -9  -2   3        0.18      -23.71     32.03 o 
  -8  -2   3       66.67       29.94     31.01 o 
  -7  -2   3     1412.07     1415.88     78.75 o 
  -6  -2   3     3931.31     4053.52    118.89 o 
  -5  -2   3       12.34       -2.30     22.94 o 
  -4  -2   3     6851.30     6849.99    131.69 o 
  -3  -2   3    14204.81    14471.15    180.15 o 
  -2  -2   3    35421.55    35715.88    405.02 o 
  -1  -2   3    11535.10    11606.44    103.39 o 
   0  -2   3      292.01      247.39     48.18 o 
   1  -2   3      119.63      116.62     43.78 o 
   2  -2   3     5162.65     5251.75    133.64 o 
   3  -2   3     1686.33     1666.53     82.40 o 
   4  -2   3      350.23      335.91     47.03 o 
   5  -2   3        4.64       -8.27     21.01 o 
   6  -2   3      917.55     1079.03     63.78 o 
   7  -2   3     2935.55     3005.87    140.14 o 
   8  -2   3     1489.29     1519.81    105.63 o 
   9  -2   3       31.21       97.31     58.50 o 
  10  -2   3      553.69      798.37    119.87 o 
 -11  -1   3       17.07       31.16     62.33 o 
 -10  -1   3       90.48       88.52     61.56 o 
  -9  -1   3      737.30      722.10     64.37 o 
  -8  -1   3     2417.23     2241.15     98.77 o 
  -7  -1   3     5928.18     5621.87    143.75 o 
  -6  -1   3      110.85      145.14     29.24 o 
  -5  -1   3     7428.22     7223.31    288.49 o 
  -4  -1   3    12998.38    13067.98    492.67 o 
  -3  -1   3    16363.89    16943.63    240.81 o 
  -2  -1   3     9846.26     9743.68     89.81 o 
  -1  -1   3      724.83      703.27     36.96 o 
   0  -1   3    14904.58    15162.87    153.36 o 
   1  -1   3     2179.36     2364.53     60.56 o 
   2  -1   3     2939.44     3110.02     71.16 o 
   3  -1   3      779.00      874.46     55.82 o 
   4  -1   3      253.26      218.90     29.20 o 
   5  -1   3     2152.85     2077.38     74.42 o 
   6  -1   3     5429.92     5393.75    111.48 o 
   7  -1   3     1490.01     1630.32     68.87 o 
   8  -1   3      417.75      353.69     80.10 o 
   9  -1   3     1850.39     1891.93    159.06 o 
  10  -1   3     1111.25     1257.97    144.72 o 
 -11   0   3      224.79      130.58     66.53 o 
 -10   0   3     1865.68     1661.36    151.80 o 
  -9   0   3     3517.38     3635.50    202.27 o 
  -8   0   3     1013.17      837.92     61.35 o 
  -7   0   3      101.25       91.87     29.37 o 
  -6   0   3     1558.77     1498.88     65.73 o 
  -5   0   3     5058.36     4917.56    105.22 o 
  -4   0   3      573.11      528.73     26.59 o 
  -3   0   3      198.29      213.62     18.31 o 
  -2   0   3      579.33      527.13     31.18 o 
  -1   0   3     3604.71     3795.92    184.49 o 
   0   0   3    11161.77    11197.47    124.48 o 
   1   0   3      765.49      856.53     39.19 o 
   2   0   3       37.34       21.68     17.21 o 
   3   0   3     3394.54     3158.68     76.84 o 
   4   0   3    13561.96    13966.95    145.84 o 
   5   0   3     2748.51     2557.03     69.65 o 
   6   0   3      252.89      211.50     31.44 o 
   7   0   3      398.31      300.35     76.66 o 
   8   0   3     2104.98     2089.23    162.70 o 
   9   0   3      335.67      362.10     89.28 o 
 -12   1   3      643.11      647.15    110.12 o 
 -11   1   3     2199.71     2142.19    176.27 o 
 -10   1   3     2592.51     2853.57    187.74 o 
  -9   1   3      747.23      723.43    100.94 o 
  -8   1   3       55.78       73.60     31.40 o 
  -7   1   3      783.13      635.50     87.27 o 
  -6   1   3       80.34      106.26     23.36 o 
  -5   1   3     2826.44     2762.61     59.63 o 
  -4   1   3     1035.02      946.37     31.76 o 
  -3   1   3     1623.31     1563.96     53.15 o 
  -2   1   3    10712.12    10656.08    128.76 o 
  -1   1   3    16230.14    16330.03    376.05 o 
   0   1   3    11469.13    11123.52    191.76 o 
   1   1   3     3295.65     3319.48    127.33 o 
   2   1   3    12745.77    12543.27    130.14 o 
   3   1   3     8949.01     8991.47     95.83 o 
   4   1   3     9388.00     9584.54    115.23 o 
   5   1   3       82.72       86.20     21.62 o 
   6   1   3      529.01      565.51     86.99 o 
   7   1   3      348.27      341.83     80.10 o 
   8   1   3       64.61       57.35     64.24 o 
 -12   2   3      393.78      351.96     88.71 o 
 -11   2   3      108.71       93.11     52.57 o 
 -10   2   3        5.90      -18.74     35.37 o 
  -9   2   3        3.39      -38.43     29.25 o 
  -8   2   3      563.30      507.59     83.35 o 
  -7   2   3     1296.04     1202.29     70.93 o 
  -6   2   3     2141.91     2137.61     79.17 o 
  -5   2   3      258.64      226.01     19.73 o 
  -4   2   3    15728.19    15247.22    214.71 o 
  -3   2   3     5831.82     5676.50    105.17 o 
  -2   2   3     1904.12     1906.81     57.08 o 
  -1   2   3     1152.94     1148.38     40.39 o 
   0   2   3     1913.30     2004.94     40.25 o 
   1   2   3     6046.98     6615.44    194.24 o 
   2   2   3     1242.41     1371.15     93.30 o 
   3   2   3      377.65      398.26     21.02 o 
   4   2   3       40.62       22.56     48.75 o 
   5   2   3      792.18      678.31     90.05 o 
   6   2   3     1027.94      984.97    110.12 o 
   7   2   3     2800.51     2663.92    176.08 o 
   9   2   3      716.41      689.02    118.15 o 
 -12   3   3        1.62       11.66     62.90 o 
 -11   3   3       87.32       18.35     63.09 o 
 -10   3   3      637.38      607.57     93.87 o 
  -9   3   3     2890.37     2948.97    182.58 o 
  -8   3   3     3203.46     2857.20    169.39 o 
  -7   3   3     1091.00      968.14     93.30 o 
  -6   3   3     2492.40     2379.92     53.43 o 
  -5   3   3    24375.83    24070.69    659.67 o 
  -4   3   3    20825.43    20132.79    231.50 o 
  -3   3   3     3478.99     3596.00     64.02 o 
  -2   3   3        3.93        6.15     16.26 o 
  -1   3   3      496.27      503.31     30.48 o 
   0   3   3     2158.39     2128.96     45.41 o 
   1   3   3        4.71       -4.78     31.16 o 
   2   3   3     3547.04     3466.11    152.37 o 
   3   3   3       38.55      109.74     44.93 o 
   4   3   3     2926.75     2802.91    156.58 o 
   5   3   3     4656.84     4849.69    213.93 o 
   6   3   3     2355.26     2488.80    165.18 o 
   7   3   3       20.44       62.52     62.13 o 
   8   3   3      845.90      982.29    124.84 o 
   9   3   3     1304.24     1441.31    161.74 o 
 -12   4   3      180.83      256.37     89.09 o 
 -11   4   3     2127.60     2154.80    185.25 o 
 -10   4   3     3124.88     3230.77    211.06 o 
  -9   4   3     2174.82     1859.05    153.14 o 
  -8   4   3       31.38        9.18     36.71 o 
  -7   4   3     1470.09     1478.99     79.89 o 
  -6   4   3     4409.02     4214.43    122.99 o 
  -5   4   3     4288.83     4343.06    117.48 o 
  -4   4   3      173.32      182.09     27.41 o 
  -3   4   3      289.09      332.76     21.52 o 
  -2   4   3     8953.38     9359.63    190.42 o 
  -1   4   3     8771.28     9056.19    146.06 o 
   0   4   3     1963.47     2011.84     53.89 o 
   1   4   3       16.09        2.49     34.79 o 
   2   4   3     3096.39     3182.78    153.71 o 
   3   4   3    10242.66     9767.64    277.79 o 
   4   4   3     4650.80     4573.44    209.34 o 
   5   4   3     1225.77     1486.43    134.02 o 
   6   4   3        0.79       -5.86     34.93 o 
   7   4   3      797.41      800.28    117.39 o 
   8   4   3       85.21       95.21     71.12 o 
 -12   5   3      895.98      964.89    142.62 o 
 -11   5   3     2472.69     2710.95    208.01 o 
 -10   5   3      599.41      606.43     97.69 o 
  -9   5   3       90.76       31.93     56.40 o 
  -8   5   3      111.67      122.84     33.29 o 
  -7   5   3        3.85       -2.71     31.60 o 
  -6   5   3      221.50      208.34     33.89 o 
  -5   5   3      108.51       42.13     24.51 o 
  -4   5   3       35.08       29.84     13.22 o 
  -3   5   3    11800.49    12512.43    154.64 o 
  -2   5   3    19604.66    20218.19    263.94 o 
  -1   5   3      129.73      112.82     25.09 o 
   0   5   3      760.27      788.03     38.66 o 
   1   5   3     7205.60     7097.79    225.02 o 
   2   5   3    15841.91    16345.80    358.08 o 
   3   5   3     4972.61     4846.39    148.12 o 
   4   5   3      309.43      262.66     48.05 o 
   5   5   3      101.20       88.41     43.80 o 
   6   5   3       17.50       27.53     42.82 o 
   7   5   3      202.70      229.61     68.44 o 
 -12   6   3       58.89       54.49     55.25 o 
 -11   6   3       35.00      -23.71     59.65 o 
 -10   6   3       78.55      167.47     74.75 o 
  -9   6   3        6.79      -45.50     34.22 o 
  -8   6   3      645.66      655.04     67.42 o 
  -7   6   3      792.29      863.45     67.74 o 
  -6   6   3      329.64      338.72     47.23 o 
  -5   6   3     4669.23     4533.02    128.07 o 
  -4   6   3    13038.84    12798.84    122.35 o 
  -3   6   3     9775.85     9678.30    109.44 o 
  -2   6   3     1624.01     1790.31     84.74 o 
  -1   6   3       21.21        5.63     19.79 o 
   0   6   3     2940.09     2997.19     73.33 o 
   1   6   3     1876.25     1878.55    128.86 o 
   2   6   3       10.50      -18.52     27.00 o 
   3   6   3        4.06        0.14     27.82 o 
   4   6   3       79.63       16.37     41.96 o 
   5   6   3     1180.03     1147.28    130.77 o 
   6   6   3     1351.48     1206.74    136.31 o 
   7   6   3      173.50      183.73     81.44 o 
 -12   7   3        9.42      -15.16     32.15 o 
 -11   7   3      303.63      401.86     84.69 o 
 -10   7   3     1691.67     1890.21    164.22 o 
  -9   7   3     1720.50     1688.89    143.77 o 
  -8   7   3      186.09      194.72     42.62 o 
  -7   7   3     1550.12     1635.55    130.77 o 
  -6   7   3     8320.59     8504.07    158.65 o 
  -5   7   3    11923.74    11470.21    173.24 o 
  -4   7   3     4474.65     4464.45     78.31 o 
  -3   7   3      351.90      291.91     28.64 o 
  -2   7   3      333.58      315.94     30.05 o 
  -1   7   3      205.64      169.61     27.10 o 
   0   7   3       12.93      -18.19     25.08 o 
   1   7   3      265.93      248.66     45.17 o 
   2   7   3      107.94      109.96     42.74 o 
   3   7   3     3281.34     3142.89    130.15 o 
   4   7   3     3113.10     3469.75    213.74 o 
   5   7   3     1616.55     1630.58    159.25 o 
   6   7   3      107.69       28.29     53.72 o 
 -11   8   3     1947.74     2167.10    137.88 o 
 -10   8   3     1815.44     2015.11    140.80 o 
  -9   8   3      106.66       84.55     35.42 o 
  -8   8   3      849.80      750.59     58.58 o 
  -7   8   3     1755.75     1739.06     78.26 o 
  -6   8   3     1922.49     1803.71     88.07 o 
  -5   8   3      233.98      257.27     33.85 o 
  -4   8   3      417.48      351.42     45.19 o 
  -3   8   3       42.21       33.85     24.17 o 
  -2   8   3     1700.91     1668.07     63.61 o 
  -1   8   3     1959.82     1901.96     90.72 o 
   0   8   3        0.51      -18.35     24.40 o 
   1   8   3     1282.27     1276.18     82.12 o 
   2   8   3     2667.17     2589.78    240.31 o 
   3   8   3     4574.38     4512.83    239.55 o 
   4   8   3     1206.20     1146.70    131.15 o 
   5   8   3       88.73       73.22     70.93 o 
 -11   9   3      403.79      400.31     64.92 o 
 -10   9   3        3.72      -33.58     41.96 o 
  -9   9   3        4.36        1.77     27.17 o 
  -8   9   3       64.65       68.49     30.93 o 
  -7   9   3      257.56      195.91     35.97 o 
  -6   9   3       85.74       86.78     25.17 o 
  -5   9   3      219.49      209.49     40.65 o 
  -4   9   3     2554.06     2492.45    105.73 o 
  -3   9   3     5371.05     5387.36    116.07 o 
  -2   9   3     2855.86     3026.17    113.74 o 
  -1   9   3      107.91      105.61     38.52 o 
   0   9   3     3982.55     4066.70    141.85 o 
   1   9   3     3387.44     3313.02    132.02 o 
   2   9   3     1124.84     1014.22     79.41 o 
   3   9   3       85.96       74.37     66.15 o 
   4   9   3       98.89      182.00     77.24 o 
 -11  10   3       48.72       47.75     40.31 o 
 -10  10   3      120.41       86.72     50.55 o 
  -9  10   3      225.14      244.14     45.77 o 
  -8  10   3      107.19      124.17     34.39 o 
  -7  10   3      248.77      184.68     44.02 o 
  -6  10   3      932.10      835.90     72.28 o 
  -5  10   3     5367.19     5306.29    165.40 o 
  -4  10   3     2530.30     2543.31    113.89 o 
  -3  10   3      874.44      896.45    106.87 o 
  -2  10   3      177.67       88.22     37.91 o 
  -1  10   3     3094.40     3344.43    131.43 o 
   0  10   3     1091.72     1068.71     81.72 o 
   1  10   3       24.47       27.00     41.58 o 
   2  10   3        3.19      -11.47     41.30 o 
   3  10   3       41.11       12.24     65.77 o 
 -10  11   3     1195.86     1407.07    110.23 o 
  -9  11   3      461.60      475.20     66.68 o 
  -8  11   3      133.50      121.37     43.39 o 
  -7  11   3     2218.72     2201.94    121.25 o 
  -6  11   3     3740.38     3980.68    155.70 o 
  -5  11   3     1219.25     1115.79     83.72 o 
  -4  11   3        0.65      -31.16     32.88 o 
  -3  11   3       54.33       46.84     49.90 o 
  -2  11   3        0.31       22.94     37.47 o 
  -1  11   3      292.39      258.28     50.76 o 
   0  11   3      367.49      259.40     60.41 o 
   1  11   3       16.73      -18.74     57.93 o 
   2  11   3      886.82      954.95    131.34 o 
  -9  12   3       46.22       28.02     46.12 o 
  -8  12   3      476.57      419.16     64.20 o 
  -7  12   3      588.17      563.55     69.58 o 
  -6  12   3       51.67       22.71     55.73 o 
  -5  12   3        1.24       -0.19     37.66 o 
  -4  12   3       13.81        1.91     52.57 o 
  -3  12   3      368.30      347.95     79.15 o 
  -2  12   3     1913.57     1823.49    156.96 o 
  -1  12   3      632.43      621.15     99.80 o 
   0  12   3      173.03      115.28     71.88 o 
   1  12   3     1142.12     1101.59    140.52 o 
  -8  13   3       32.92       40.37     41.20 o 
  -7  13   3       29.44       44.19     44.58 o 
  -6  13   3      111.97       85.65     67.30 o 
  -5  13   3      961.27      937.74    126.37 o 
  -4  13   3     2646.48     2658.76    199.02 o 
  -3  13   3     1578.19     1696.35    159.83 o 
  -2  13   3       46.39       24.09     56.02 o 
   1 -15   4     1655.41     1603.25    162.70 o 
   2 -15   4     1814.22     1734.31    123.46 o 
   3 -15   4      151.17      163.08     80.10 o 
   4 -15   4      240.49      169.20    103.24 o 
   5 -15   4      447.67      395.94    119.30 o 
   6 -15   4      645.30      609.87    119.87 o 
  -1 -14   4     1122.89     1194.69    143.96 o 
   0 -14   4     2239.41     2495.30    193.67 o 
   1 -14   4     1211.12     1211.45    129.91 o 
   2 -14   4        0.73      -14.80     41.86 o 
   3 -14   4      455.72      393.64    112.03 o 
   4 -14   4      208.72      197.30     81.63 o 
   5 -14   4        0.74      -12.04     55.25 o 
   6 -14   4        6.53        6.50     62.90 o 
   7 -14   4       19.78       -9.18     81.63 o 
  -3 -13   4      238.63      253.12     87.37 o 
  -2 -13   4      876.22      897.98    121.40 o 
  -1 -13   4     1143.64     1043.47    129.24 o 
   0 -13   4       64.00       65.36     49.33 o 
   1 -13   4      108.06       53.59     46.72 o 
   2 -13   4       87.29       64.02     45.14 o 
   3 -13   4      300.02      362.67    106.30 o 
   4 -13   4      565.52      651.74    111.65 o 
   5 -13   4      155.70       30.02     60.80 o 
   6 -13   4      159.73       98.27     65.38 o 
   7 -13   4      962.21      935.45    143.39 o 
   8 -13   4     1603.59     1780.09    189.65 o 
  -4 -12   4      530.25      576.98    110.89 o 
  -3 -12   4       74.41       50.47     54.10 o 
  -2 -12   4       33.38        2.49     59.46 o 
  -1 -12   4      230.16      205.32     48.95 o 
   0 -12   4      360.70      288.65     55.09 o 
   1 -12   4     1265.77     1301.60     93.11 o 
   2 -12   4     5130.01     5411.00    277.60 o 
   3 -12   4     1239.92     1162.76    143.58 o 
   4 -12   4       31.39       -5.93     50.85 o 
   5 -12   4      611.68      608.53    103.81 o 
   6 -12   4     2145.46     2484.59    199.98 o 
   7 -12   4     1131.57     1243.25    152.94 o 
   8 -12   4       95.53       30.02     76.09 o 
   9 -12   4       20.58       23.90     82.02 o 
  -5 -11   4       13.73      -24.85     62.90 o 
  -4 -11   4      705.35      791.11    113.94 o 
  -3 -11   4     1027.45     1110.19    131.34 o 
  -2 -11   4      593.87      483.07     65.43 o 
  -1 -11   4       74.61      102.09     45.75 o 
   0 -11   4     3673.62     3628.40    162.22 o 
   1 -11   4     6182.44     6465.49    191.91 o 
   2 -11   4     2435.23     2259.92    116.11 o 
   3 -11   4      335.77      363.63     84.88 o 
   4 -11   4     2218.05     2321.51    174.36 o 
   5 -11   4      676.05      588.26     97.50 o 
   6 -11   4      111.79      173.21     78.38 o 
   7 -11   4        0.18       10.51     64.62 o 
   8 -11   4        4.42      -13.38     44.93 o 
   9 -11   4      191.06      245.67     80.30 o 
  10 -11   4      433.46      382.74     94.83 o 
  -6 -10   4      911.24      760.52    120.25 o 
  -5 -10   4     2727.87     2703.49    199.98 o 
  -4 -10   4     1179.09     1053.90    101.04 o 
  -3 -10   4        0.04       -4.51     30.73 o 
  -2 -10   4     1146.99     1218.64    103.05 o 
  -1 -10   4     3783.08     3719.37    143.66 o 
   0 -10   4     3407.72     3368.39    134.02 o 
   1 -10   4      264.59      202.85     46.76 o 
   2 -10   4      667.99      690.36    100.94 o 
   3 -10   4       10.64      -54.87     43.40 o 
   4 -10   4       66.30      129.05     58.31 o 
   5 -10   4       15.47       32.50     50.85 o 
   6 -10   4      140.89       78.38     52.57 o 
   7 -10   4      817.44      701.83    113.94 o 
   8 -10   4     1969.32     2210.82    181.43 o 
   9 -10   4      773.05      880.58    128.28 o 
  10 -10   4      355.56      247.96     91.38 o 
  -7  -9   4     2067.13     1954.45    180.28 o 
  -6  -9   4     2404.35     2432.97    185.45 o 
  -5  -9   4      200.26      220.17     56.97 o 
  -4  -9   4      304.31      315.19     50.06 o 
  -3  -9   4     1374.67     1505.14     94.49 o 
  -2  -9   4     2171.33     2102.59    119.49 o 
  -1  -9   4      472.90      441.17     55.90 o 
   0  -9   4       58.32       30.08     30.38 o 
   1  -9   4       36.62       20.19     34.55 o 
   2  -9   4      410.86      377.01     88.90 o 
   3  -9   4     2326.31     2255.56    152.94 o 
   4  -9   4     1735.27     1638.61    134.02 o 
   6  -9   4     2123.67     2039.14    156.96 o 
   7  -9   4     3646.46     4095.29    227.51 o 
   8  -9   4     1852.61     1867.84    165.56 o 
   9  -9   4      104.25       35.37     50.47 o 
  10  -9   4       33.87       54.10     74.94 o 
  -8  -8   4     1679.63     1608.02    163.65 o 
  -7  -8   4     1228.31      977.32    126.18 o 
  -6  -8   4        0.48       25.71     31.96 o 
  -5  -8   4       23.65       12.68     36.05 o 
  -4  -8   4       66.47       35.77     32.04 o 
  -3  -8   4       95.83       67.87     59.27 o 
  -2  -8   4       63.92       69.36     39.48 o 
  -1  -8   4      590.78      515.29     53.48 o 
   0  -8   4     4811.79     5098.60    149.43 o 
   1  -8   4    11099.08    11057.90    390.49 o 
   2  -8   4     5590.29     6022.02    233.62 o 
   3  -8   4      193.11      164.42     65.00 o 
   4  -8   4     1096.66     1277.09    113.37 o 
   5  -8   4     6821.17     6573.96    253.70 o 
   6  -8   4     2985.37     3152.00    184.87 o 
   7  -8   4      142.52      217.37     62.90 o 
   8  -8   4       39.34       62.13     49.13 o 
   9  -8   4        2.14        8.60     58.12 o 
  10  -8   4        1.37      -10.90     62.33 o 
  -8  -7   4      206.14      114.90     67.10 o 
  -7  -7   4        4.13      -21.22     35.94 o 
  -6  -7   4      202.56      199.67     45.67 o 
  -5  -7   4      976.10      905.36     79.53 o 
  -4  -7   4     1981.98     1924.77     96.39 o 
  -3  -7   4     1474.53     1398.46     83.17 o 
  -2  -7   4     1267.84     1225.23    101.80 o 
  -1  -7   4    10410.08     9920.08    198.38 o 
   0  -7   4    19332.06    19262.64    273.53 o 
   1  -7   4    11094.48    11065.57    306.85 o 
   2  -7   4       49.01       45.69     54.49 o 
   3  -7   4     2668.68     2805.97    153.71 o 
   4  -7   4     5797.86     5461.09    211.26 o 
   5  -7   4      823.66      710.81     86.99 o 
   6  -7   4        0.26        3.82     36.52 o 
   7  -7   4      315.34      311.43     78.19 o 
   8  -7   4      594.61      491.34     90.43 o 
   9  -7   4     1287.81     1423.92    145.49 o 
  10  -7   4     1006.82     1217.25    144.15 o 
  -9  -6   4        0.22       -3.25     59.84 o 
  -8  -6   4        0.23       29.25     42.25 o 
  -7  -6   4     1670.07     1642.29     98.55 o 
  -6  -6   4     5424.11     5510.88    166.99 o 
  -5  -6   4     1661.73     1652.63     89.14 o 
  -4  -6   4       16.80       -2.78     25.85 o 
  -3  -6   4      649.42      615.55     57.41 o 
  -2  -6   4    11091.56    11158.61    202.43 o 
  -1  -6   4    12122.07    12334.73    209.05 o 
   0  -6   4     2063.05     1988.28     84.22 o 
   1  -6   4      296.63      274.15     70.93 o 
   2  -6   4       21.63      170.34     59.07 o 
   3  -6   4       32.10       11.47     34.41 o 
   4  -6   4      102.69      111.08     52.96 o 
   5  -6   4       19.23       12.62     33.84 o 
   6  -6   4     1550.99     1732.10    133.44 o 
   7  -6   4     2970.53     3104.40    179.33 o 
   8  -6   4     1864.12     1874.53    151.80 o 
   9  -6   4      838.58     1034.10    126.56 o 
  10  -6   4       36.85        9.37     64.24 o 
 -10  -5   4        1.61       -6.31     59.65 o 
  -9  -5   4      258.71      175.70     69.97 o 
  -8  -5   4     2935.96     2925.62    144.63 o 
  -7  -5   4     5115.19     5068.71    177.89 o 
  -6  -5   4      899.06      869.15     67.05 o 
  -5  -5   4     1886.44     1707.70     86.73 o 
  -4  -5   4     4689.61     4706.26    132.26 o 
  -3  -5   4     1363.09     1246.05     69.41 o 
  -2  -5   4     2867.07     2777.16     94.22 o 
  -1  -5   4        0.10        3.97     23.28 o 
   0  -5   4       94.27       62.68     28.74 o 
   1  -5   4     7622.05     7820.08    225.40 o 
   2  -5   4     3750.28     3501.87    147.40 o 
   3  -5   4     3034.24     2961.21    138.80 o 
   4  -5   4      417.18      467.25     68.83 o 
   5  -5   4     5475.57     5437.38    203.42 o 
   6  -5   4     9054.30     9321.23    281.23 o 
   7  -5   4     2375.21     2414.43    156.00 o 
   8  -5   4      137.39       91.96     58.31 o 
   9  -5   4       92.36      143.77     65.96 o 
  10  -5   4      545.24      651.35    105.72 o 
 -10  -4   4      669.00      570.48     98.27 o 
  -9  -4   4     2227.07     2262.97    117.79 o 
  -8  -4   4     2246.32     2298.95    112.32 o 
  -7  -4   4      248.58      246.88     42.57 o 
  -6  -4   4      407.29      340.46     45.11 o 
  -5  -4   4      737.83      701.39     54.05 o 
  -4  -4   4      368.78      304.27     37.21 o 
  -3  -4   4      668.10      680.19     50.26 o 
  -2  -4   4      154.40      162.50     30.73 o 
  -1  -4   4     4614.08     4915.41    115.28 o 
   0  -4   4    19993.23    19133.03    345.27 o 
   1  -4   4    10438.92    10294.15    239.55 o 
   2  -4   4     6499.34     6523.10    182.96 o 
   3  -4   4      448.84      395.94     60.03 o 
   4  -4   4    16758.93    16409.08    316.79 o 
   5  -4   4     7543.19     7660.44    229.99 o 
   6  -4   4     1790.30     1594.26    116.62 o 
   7  -4   4      129.63      114.14     53.91 o 
   8  -4   4        7.60      -26.57     41.87 o 
   9  -4   4      124.01      109.36     58.50 o 
 -10  -3   4      958.92      945.90     88.13 o 
  -9  -3   4       88.32       85.83     35.86 o 
  -8  -3   4        0.74       11.41     28.27 o 
  -7  -3   4      190.11      142.87     38.52 o 
  -6  -3   4     1402.17     1436.97    138.13 o 
  -5  -3   4     5924.92     5971.63    141.61 o 
  -4  -3   4     3720.27     3612.98    115.19 o 
  -3  -3   4      476.09      486.69     40.38 o 
  -2  -3   4    11545.77    11862.66    167.03 o 
  -1  -3   4    22856.10    22312.12    236.83 o 
   0  -3   4     4718.69     4222.04    153.33 o 
   1  -3   4     1428.15     1300.22     87.94 o 
   2  -3   4     1631.05     1484.33     87.18 o 
   3  -3   4     4774.89     4609.76    147.97 o 
   4  -3   4     1662.28     1601.33     96.55 o 
   5  -3   4      203.15      240.70     50.09 o 
   6  -3   4        4.17      -13.38     35.56 o 
   7  -3   4      169.69      274.34     60.22 o 
   8  -3   4      688.37      819.02     95.59 o 
   9  -3   4     1092.08     1169.46    132.11 o 
  10  -3   4       55.14      106.68     74.37 o 
 -11  -2   4        0.35       10.90     64.62 o 
  -9  -2   4        2.38       -2.02     31.46 o 
  -8  -2   4      525.88      445.90     52.72 o 
  -7  -2   4     5326.39     4948.44    140.02 o 
  -6  -2   4     7161.34     7028.30    393.45 o 
  -5  -2   4      946.53      842.27     53.04 o 
  -4  -2   4     1314.91     1349.60     61.24 o 
  -3  -2   4     9763.73     9825.64     96.41 o 
  -2  -2   4     8338.56     8360.89    159.71 o 
  -1  -2   4     5882.47     5907.27    138.13 o 
   0  -2   4     2281.39     2462.73     69.05 o 
   1  -2   4     2193.79     2028.42     87.27 o 
   2  -2   4      295.44      389.63     47.22 o 
   3  -2   4      275.87      333.23     45.69 o 
   4  -2   4      171.96      193.67     41.30 o 
   5  -2   4       55.52      115.28     45.50 o 
   6  -2   4     2926.73     2952.79    143.77 o 
   7  -2   4     3002.29     3195.97    121.78 o 
   8  -2   4      700.19      708.33    100.56 o 
   9  -2   4       60.41       54.10     66.91 o 
  10  -2   4      652.79      711.39    113.37 o 
 -11  -1   4      128.49      114.14     68.83 o 
 -10  -1   4      264.75      280.46     75.33 o 
  -9  -1   4     2640.42     2938.07    182.96 o 
  -8  -1   4     3212.59     3258.22    281.23 o 
  -7  -1   4     2293.01     2158.80     90.21 o 
  -6  -1   4       14.95      -13.12     20.48 o 
  -5  -1   4     7590.14     7778.55    143.73 o 
  -4  -1   4     3390.75     3224.42     90.75 o 
  -3  -1   4      530.86      546.97     25.98 o 
  -2  -1   4        1.46       -5.75     21.96 o 
  -1  -1   4     1101.94     1120.82     49.98 o 
   0  -1   4      132.87      138.03     32.21 o 
   1  -1   4     6442.52     6094.70    108.98 o 
   2  -1   4    14978.57    15092.45    249.49 o 
   3  -1   4      496.76      472.79     37.54 o 
   4  -1   4     7432.96     7451.54    141.97 o 
   5  -1   4     7257.37     7312.92    210.01 o 
   6  -1   4     5677.03     5935.46    184.49 o 
   7  -1   4      132.34      127.33     66.91 o 
   8  -1   4      421.76      351.77     77.05 o 
   9  -1   4      467.78      489.42    101.90 o 
  10  -1   4      213.95      168.43     83.93 o 
 -11   0   4      452.89      358.27     82.78 o 
 -10   0   4     1482.17     1518.74    144.15 o 
  -9   0   4     3129.54     2723.95    177.03 o 
  -8   0   4     1082.79     1090.79     65.67 o 
  -7   0   4        0.68      -12.34     25.97 o 
  -6   0   4       27.45       26.36     22.59 o 
  -5   0   4      450.74      406.35     27.92 o 
  -4   0   4     4759.90     4917.71     75.80 o 
  -3   0   4     8496.32     8822.33    281.71 o 
  -2   0   4     5042.96     5068.97    140.71 o 
  -1   0   4     3855.93     3856.94     81.82 o 
   0   0   4     5540.46     5518.67    158.01 o 
   1   0   4     9608.17     9623.08    129.94 o 
   2   0   4        2.65       18.87     22.41 o 
   3   0   4     9374.48     9336.37    138.26 o 
   4   0   4    13474.60    13636.90    200.17 o 
   5   0   4     3324.61     3237.96    121.21 o 
   6   0   4      229.22      256.37     64.05 o 
   7   0   4       16.38        5.93     41.87 o 
   8   0   4        0.46        0.38     61.75 o 
   9   0   4      154.81       77.81     72.84 o 
 -12   1   4      302.35      221.77     82.40 o 
 -11   1   4      553.92      483.69     95.78 o 
 -10   1   4      438.89      488.09     92.34 o 
  -9   1   4        0.62       24.47     38.43 o 
  -8   1   4        5.64       10.71     46.46 o 
  -7   1   4     1639.90     1530.00     66.97 o 
  -6   1   4     3139.94     3116.38     70.18 o 
  -5   1   4     2098.49     2085.40     52.33 o 
  -4   1   4      756.04      766.34     37.60 o 
  -3   1   4    20254.30    20483.20    345.46 o 
  -2   1   4    26661.63    26831.05    520.68 o 
  -1   1   4     8638.33     8783.31    119.54 o 
   0   1   4      289.67      286.67     24.58 o 
   1   1   4      812.94      748.99     37.18 o 
   2   1   4     2452.92     2351.31     58.02 o 
   3   1   4      576.78      557.23     35.34 o 
   4   1   4       46.98       54.49     55.25 o 
   5   1   4       86.81       76.09     62.13 o 
   6   1   4      157.67      167.09     71.88 o 
   7   1   4     2314.82     2328.78    175.12 o 
   8   1   4     2047.34     1997.84    173.02 o 
 -12   2   4        0.21      -16.25     45.12 o 
 -11   2   4        0.11      -55.82     50.47 o 
 -10   2   4       22.59       16.82     54.49 o 
  -9   2   4      477.72      466.29     86.22 o 
  -8   2   4     5719.60     5732.57    240.12 o 
  -7   2   4     5901.63     5706.02    144.10 o 
  -6   2   4     1005.84      966.93     64.86 o 
  -5   2   4      169.85      135.46     26.83 o 
  -4   2   4    16499.14    16290.62    553.09 o 
  -3   2   4    32876.42    33048.70    669.13 o 
  -2   2   4     8907.02     9122.33    195.39 o 
  -1   2   4     1033.37     1125.52     42.84 o 
   0   2   4      269.91      345.44     20.52 o 
   1   2   4      476.73      620.57     70.93 o 
   2   2   4      308.85      217.76     52.19 o 
   3   2   4     1165.82     1164.29    105.72 o 
   4   2   4       27.38       31.74     41.10 o 
   5   2   4     4286.06     4002.19    205.33 o 
   6   2   4     3383.73     3534.75    204.56 o 
   7   2   4     2105.85     2202.60    173.21 o 
 -12   3   4        3.73       -1.53     66.15 o 
 -11   3   4      450.04      510.26    102.09 o 
 -10   3   4     1791.80     1712.98    151.03 o 
  -9   3   4     5828.73     5790.69    258.67 o 
  -8   3   4     3057.54     2625.68    169.00 o 
  -7   3   4      259.28      244.07     39.98 o 
  -6   3   4      663.65      625.01     49.83 o 
  -5   3   4     5778.10     5877.62    132.70 o 
  -4   3   4     3189.41     3112.25     91.33 o 
  -3   3   4      664.13      632.71     43.16 o 
  -2   3   4      738.84      862.57     45.06 o 
  -1   3   4     9339.58     9525.04    127.25 o 
   0   3   4    10927.37    10914.33    122.66 o 
   1   3   4     4455.68     4698.66    180.28 o 
   2   3   4     2255.23     2364.53    143.19 o 
   3   3   4     1869.72     2125.74    147.40 o 
   4   3   4     8255.60     8289.23    285.24 o 
   5   3   4     4813.00     4465.80    218.14 o 
   6   3   4      741.50      622.87    100.18 o 
   7   3   4       61.64      -37.85     60.22 o 
 -12   4   4      192.52      202.84     73.99 o 
 -11   4   4     3116.56     3569.73    236.68 o 
 -10   4   4     2866.61     2914.56    201.31 o 
  -9   4   4      677.12      723.81    103.05 o 
  -8   4   4      181.72      114.65     34.51 o 
  -7   4   4       21.30       13.62     24.62 o 
  -6   4   4       16.38      -14.30     20.55 o 
  -5   4   4     1158.72     1156.44     64.14 o 
  -4   4   4     2070.94     2012.09     77.24 o 
  -3   4   4      413.81      495.45     43.01 o 
  -2   4   4    20043.52    21162.00    349.96 o 
  -1   4   4    20935.08    21122.60    158.27 o 
   0   4   4     4740.85     4771.04     80.10 o 
   1   4   4      734.65      719.41     88.33 o 
   2   4   4     3122.84     2995.24    164.22 o 
   3   4   4     8302.71     8735.83    286.01 o 
   4   4   4     2769.41     2946.68    182.58 o 
   5   4   4      571.55      552.90     89.47 o 
   6   4   4       66.37       23.52     66.72 o 
   7   4   4        4.77       19.50     57.16 o 
   8   4   4      230.55      213.36     73.99 o 
 -12   5   4      200.03      213.93     89.28 o 
 -11   5   4      491.38      405.30     95.97 o 
 -10   5   4      109.62       92.34     54.87 o 
  -9   5   4       20.47        4.97     40.15 o 
  -8   5   4      714.50      619.78     60.33 o 
  -7   5   4     2170.15     2170.41    100.01 o 
  -6   5   4     1254.21     1290.83     73.06 o 
  -5   5   4        7.91        7.73     22.83 o 
  -4   5   4     2574.92     2647.92     60.89 o 
  -3   5   4    12517.83    12989.14    140.66 o 
  -2   5   4    13058.64    13148.63    178.70 o 
  -1   5   4      122.36      108.20     24.23 o 
   0   5   4      371.18      304.36     67.87 o 
   1   5   4      187.65      221.58     68.44 o 
   2   5   4     1486.47     1488.73    127.71 o 
   3   5   4       36.39       52.77     64.81 o 
   4   5   4       67.94       18.16     61.37 o 
   5   5   4       52.12        3.56     35.09 o 
   6   5   4      539.48      566.47     97.50 o 
   7   5   4     1146.31     1118.03    143.96 o 
 -12   6   4       16.96       75.52     76.85 o 
 -11   6   4       56.45       35.75     52.77 o 
 -10   6   4      871.99     1002.94    122.55 o 
  -9   6   4     2070.53     2104.82    110.57 o 
  -8   6   4     3401.21     3258.46    131.39 o 
  -7   6   4     2600.97     2946.19    119.77 o 
  -6   6   4      974.56      966.00     70.01 o 
  -5   6   4     6011.43     6024.20    152.44 o 
  -4   6   4     9354.04     9567.34    138.75 o 
  -3   6   4     6763.82     6712.39    102.51 o 
  -2   6   4       26.36       27.24     18.17 o 
  -1   6   4      689.29      675.25     38.17 o 
   0   6   4       12.84       -0.80     31.50 o 
   1   6   4     1890.41     1812.66     91.79 o 
   2   6   4     1033.65      849.96     72.83 o 
   3   6   4      103.10       62.28     36.68 o 
   4   6   4     1024.14     1008.31     82.86 o 
   5   6   4     2717.52     2659.90    196.53 o 
   6   6   4     1985.34     2090.95    184.11 o 
 -12   7   4       13.25      -13.57     47.22 o 
 -11   7   4      925.75     1015.94    135.74 o 
 -10   7   4     3480.10     3296.54    215.08 o 
  -9   7   4     1623.86     1387.95     95.43 o 
  -8   7   4      213.88      162.04     41.80 o 
  -7   7   4       24.70       24.49     26.91 o 
  -6   7   4     1944.15     1943.48     93.99 o 
  -5   7   4     2058.74     1978.92     74.72 o 
  -4   7   4        1.97      -20.26     21.96 o 
  -3   7   4        1.87        6.71     20.05 o 
  -2   7   4      547.83      524.11     36.97 o 
  -1   7   4     2100.24     2013.62     91.83 o 
   0   7   4     2267.93     2285.59    101.58 o 
   1   7   4      220.76      212.23     43.59 o 
   2   7   4      794.95      788.47     81.73 o 
   3   7   4     2942.73     2804.95    130.27 o 
   4   7   4     2601.84     2527.39    129.82 o 
   5   7   4      792.78      821.51    124.08 o 
   6   7   4        4.90      -21.60     50.66 o 
 -11   8   4     1498.40     1744.55    123.08 o 
 -10   8   4      140.90      150.15     35.97 o 
  -9   8   4        1.01        7.82     30.45 o 
  -8   8   4        8.44       14.22     29.06 o 
  -7   8   4       62.02       35.15     21.39 o 
  -6   8   4     1431.90     1367.43     68.57 o 
  -5   8   4     4139.97     4000.97    107.34 o 
  -4   8   4       72.20       59.56     32.91 o 
  -3   8   4     3291.82     3396.68     88.84 o 
  -2   8   4     3417.62     3358.02    117.73 o 
  -1   8   4     2736.23     2907.20    114.56 o 
   0   8   4        8.00       -2.57     34.25 o 
   1   8   4     3694.15     3777.74    142.08 o 
   2   8   4     2919.42     2935.22    184.01 o 
   3   8   4     1276.38     1249.98     92.60 o 
   4   8   4      209.48      101.71     70.55 o 
   5   8   4      137.90       77.81     73.80 o 
 -11   9   4       28.52       37.97     46.97 o 
 -10   9   4        0.40       -6.79     29.10 o 
  -9   9   4       70.44       39.49     26.37 o 
  -8   9   4      181.84      138.87     37.77 o 
  -7   9   4      500.89      423.98     47.54 o 
  -6   9   4      131.48       80.57     30.93 o 
  -5   9   4     1566.99     1374.00     85.04 o 
  -4   9   4     5031.89     4870.93    148.29 o 
  -3   9   4     3968.98     4050.56    212.40 o 
  -2   9   4     2637.13     2295.07    132.01 o 
  -1   9   4       16.56      -13.97     32.88 o 
   0   9   4     1959.14     1949.66    103.07 o 
   1   9   4      449.56      486.95     62.52 o 
   2   9   4       11.39      -15.34     39.09 o 
   3   9   4       12.69       66.34     63.28 o 
   4   9   4       32.69       51.62     65.19 o 
 -11  10   4      122.14      128.20     46.56 o 
 -10  10   4     1044.69     1064.84     88.11 o 
  -9  10   4     1279.03     1374.64     85.25 o 
  -8  10   4      832.96      778.00     62.60 o 
  -7  10   4       15.07      -27.64     36.38 o 
  -6  10   4     2139.88     2036.88    108.61 o 
  -5  10   4     3846.14     3744.39    139.94 o 
  -4  10   4     1049.47      927.04    114.52 o 
  -3  10   4      124.89       93.49     56.97 o 
  -2  10   4       58.16       27.15     39.57 o 
  -1  10   4       75.00      101.44     41.33 o 
   0  10   4      646.05      608.99     68.19 o 
   1  10   4      743.11      716.84     74.20 o 
   2  10   4        6.58       16.63     62.33 o 
   3  10   4      637.18      563.22    115.86 o 
 -10  11   4     1271.30     1369.12     87.32 o 
  -9  11   4      293.99      296.43     57.57 o 
  -8  11   4       39.93       28.16     40.76 o 
  -7  11   4      698.27      561.63     66.79 o 
  -6  11   4      366.06      360.67     62.71 o 
  -5  11   4       75.01       96.16     49.32 o 
  -4  11   4       20.55       43.02     56.02 o 
  -3  11   4      104.00       56.02     46.07 o 
  -2  11   4     1602.48     1561.38    143.39 o 
  -1  11   4     2109.34     2045.45    166.90 o 
   0  11   4      552.79      593.32     71.69 o 
   1  11   4       15.60      -38.43     61.94 o 
  -9  12   4        0.21       24.28     65.19 o 
  -8  12   4       40.76       49.55     40.74 o 
  -7  12   4      140.10      102.52     47.81 o 
  -6  12   4      280.87      301.30     84.69 o 
  -5  12   4        7.60      -33.84     53.15 o 
  -4  12   4     1242.57     1348.21    144.15 o 
  -3  12   4     3144.22     3686.36    230.76 o 
  -2  12   4     3061.96     3227.14    214.31 o 
  -1  12   4      374.24      363.44     87.56 o 
  -7  13   4      193.08      196.34     69.02 o 
  -6  13   4      437.50      447.17     91.77 o 
  -5  13   4     1595.36     1626.00    161.55 o 
  -4  13   4     2645.68     2795.83    208.39 o 
  -3  13   4     1538.50     1537.48    158.11 o 
   1 -15   5     1411.22     1493.32    118.25 o 
   2 -15   5      671.68      606.62    134.78 o 
   3 -15   5       24.86       56.02     91.77 o 
   4 -15   5        0.19      -76.47     85.46 o 
   5 -15   5        2.58      -14.53     63.85 o 
  -1 -14   5      599.06      536.07    105.34 o 
   0 -14   5      746.64      718.38     86.48 o 
   1 -14   5       92.68       51.35     49.00 o 
   2 -14   5      175.78       86.80     70.55 o 
   3 -14   5        6.58      -40.72     59.27 o 
   4 -14   5      787.64      699.53    134.02 o 
   5 -14   5      737.91      685.58    122.74 o 
   6 -14   5      292.54      309.71     96.55 o 
   7 -14   5       45.11     -113.18     76.47 o 
  -3 -13   5       86.44        8.41     47.03 o 
  -2 -13   5        0.13      -20.07     39.96 o 
  -1 -13   5       29.52       37.72     48.10 o 
   0 -13   5      189.83      175.50     70.35 o 
   1 -13   5        0.15      -19.69     41.67 o 
   2 -13   5     1566.23     1546.85    171.87 o 
   3 -13   5     3667.45     3917.88    258.09 o 
   4 -13   5     2441.24     2769.45    214.12 o 
   5 -13   5      361.19      296.52     88.52 o 
   6 -13   5      125.29       58.31     67.30 o 
   7 -13   5      761.29      797.23    127.90 o 
   8 -13   5      533.02      506.63    109.93 o 
  -4 -12   5      104.77      168.62     78.19 o 
  -3 -12   5      741.87      795.12    112.61 o 
  -2 -12   5      691.05      675.22     75.31 o 
  -1 -12   5      395.23      297.79     59.57 o 
   0 -12   5       23.25        1.31     41.58 o 
   1 -12   5     1330.65     1255.74     95.20 o 
   2 -12   5     2722.05     2728.73    201.50 o 
   3 -12   5     1586.57     1545.32    163.84 o 
   4 -12   5        0.05       23.52     60.03 o 
   5 -12   5      329.50      251.21     95.97 o 
   6 -12   5      597.63      591.90    116.05 o 
   7 -12   5      138.01      152.94     73.03 o 
   8 -12   5       25.07      -20.07     74.18 o 
   9 -12   5       25.73       43.21     81.25 o 
  -5 -11   5     1768.81     1905.50    177.61 o 
  -4 -11   5     2737.26     2675.20    199.21 o 
  -3 -11   5     1612.54     1732.48    178.28 o 
  -2 -11   5      620.31      532.77     64.12 o 
  -1 -11   5      461.57      452.52     66.66 o 
   0 -11   5     4171.75     4120.53    158.41 o 
   1 -11   5      685.71      697.08     75.55 o 
   2 -11   5       69.91      -31.74     78.38 o 
   3 -11   5       24.83      -25.43     54.68 o 
   4 -11   5       81.17       38.43     76.09 o 
   5 -11   5      169.99      356.36     92.72 o 
   6 -11   5     1096.89      874.27    127.14 o 
   7 -11   5        0.14      -13.96     65.38 o 
   8 -11   5      478.80      403.77     90.62 o 
   9 -11   5     1019.51     1240.77    161.36 o 
  -6 -10   5     2111.66     2080.24    183.53 o 
  -5 -10   5     2734.37     2831.78    200.17 o 
  -4 -10   5      630.50      688.69     70.52 o 
  -3 -10   5        0.84       -8.09     27.96 o 
  -2 -10   5     1867.06     1836.38    107.73 o 
  -1 -10   5     2003.86     1917.53    110.65 o 
   0 -10   5       71.76       43.35     43.96 o 
   1 -10   5        5.46      -40.07     26.71 o 
   2 -10   5       52.18      117.19     85.84 o 
   3 -10   5      581.53      702.78    113.56 o 
   4 -10   5     1905.25     1874.72    155.24 o 
   5 -10   5      893.70      853.62    111.08 o 
   6 -10   5        4.62      -17.21     45.50 o 
   7 -10   5     1571.95     1342.67    140.33 o 
   8 -10   5     2254.43     2613.06    205.90 o 
   9 -10   5      949.96     1077.69    139.75 o 
  10 -10   5      184.23      139.18     70.16 o 
  -7  -9   5     1626.06     1663.28    164.61 o 
  -6  -9   5      622.63      623.82     98.65 o 
  -5  -9   5        2.98       22.80     33.33 o 
  -4  -9   5        0.19      -30.36     28.01 o 
  -3  -9   5      104.90       52.66     43.30 o 
  -2  -9   5       15.22      -52.25     36.96 o 
  -1  -9   5      332.78      328.08     88.42 o 
   0  -9   5      393.45      407.64     58.33 o 
   1  -9   5     3016.76     3158.70    189.08 o 
   2  -9   5     4701.76     4527.36    224.06 o 
   3  -9   5     6772.32     7055.73    276.83 o 
   4  -9   5     1990.56     1868.60    150.65 o 
   5  -9   5     1230.59     1251.09    131.92 o 
   6  -9   5     3158.99     3217.39    201.31 o 
   7  -9   5     1043.05     1082.85    130.96 o 
   8  -9   5     1285.75     1323.36    147.97 o 
   9  -9   5      182.17      203.99     70.93 o 
  10  -9   5       43.26       -9.18     51.24 o 
  -8  -8   5      879.21      821.70    120.64 o 
  -7  -8   5      251.50      223.49     64.43 o 
  -6  -8   5        9.43       -1.20     30.31 o 
  -5  -8   5      271.65      278.17     48.33 o 
  -4  -8   5     1923.38     1964.07    106.69 o 
  -3  -8   5     1976.06     1991.11    103.42 o 
  -2  -8   5     1034.25     1011.98     74.98 o 
  -1  -8   5      527.38      449.65     55.17 o 
   0  -8   5     8086.83     7745.26    186.89 o 
   1  -8   5    10743.29    10651.08    326.54 o 
   2  -8   5     7634.46     7240.99    264.40 o 
   3  -8   5      521.35      437.23     76.66 o 
   4  -8   5      782.17      815.77     96.93 o 
   5  -8   5     1269.31     1450.87    127.33 o 
   6  -8   5      449.48      381.02     86.41 o 
   7  -8   5       21.83       74.94     64.24 o 
   8  -8   5      202.10      244.71     77.81 o 
   9  -8   5      719.09      606.24     98.65 o 
  10  -8   5      484.56      466.67    104.00 o 
  -8  -7   5        5.96        5.16     41.87 o 
  -7  -7   5        4.18      -15.62     29.06 o 
  -6  -7   5     1747.68     1690.88    152.94 o 
  -5  -7   5     4260.50     4484.45    153.31 o 
  -4  -7   5     3572.47     3626.40    133.28 o 
  -3  -7   5      265.31      355.88     51.88 o 
  -2  -7   5     2162.34     2061.81    105.63 o 
  -1  -7   5     5077.63     4917.36    144.76 o 
   0  -7   5     7825.18     7598.33    174.39 o 
   1  -7   5     2166.12     2111.21    140.71 o 
   2  -7   5       13.36       89.66     63.28 o 
   3  -7   5        1.91        8.99     40.72 o 
   4  -7   5      330.79      383.70     69.02 o 
   5  -7   5     1406.12     1462.73    120.25 o 
   6  -7   5       59.88       27.72     43.97 o 
   7  -7   5      645.40      628.03     98.08 o 
   8  -7   5     2587.25     2500.84    177.99 o 
   9  -7   5     2819.00     2758.94    198.06 o 
  10  -7   5      510.37      628.79    113.37 o 
  -9  -6   5      144.16      212.98     73.60 o 
  -8  -6   5      257.01      263.36     51.66 o 
  -7  -6   5     3909.27     3807.60    148.51 o 
  -6  -6   5     5756.07     6072.75    177.10 o 
  -5  -6   5     2103.93     2098.29    103.23 o 
  -4  -6   5      347.08      363.16     55.25 o 
  -3  -6   5     5103.21     5124.37    165.08 o 
  -2  -6   5     5772.83     5740.17    184.68 o 
  -1  -6   5     1818.28     1613.80     80.96 o 
   0  -6   5       78.99       67.49     64.81 o 
   1  -6   5      112.29       96.55     49.71 o 
   2  -6   5     2471.63     2556.86    142.24 o 
   3  -6   5     3139.76     2743.83    143.58 o 
   4  -6   5     3882.46     3790.93    175.12 o 
   5  -6   5       75.17      112.61     59.65 o 
   6  -6   5     2457.87     2438.90    153.14 o 
   7  -6   5     3711.78     4002.38    204.18 o 
   8  -6   5     3151.97     3502.25    205.52 o 
   9  -6   5      489.82      534.35    100.18 o 
  10  -6   5       73.56       86.99     70.35 o 
 -10  -5   5        4.38       21.41     56.21 o 
  -9  -5   5      699.49      701.93     73.09 o 
  -8  -5   5     2286.85     2273.66    163.56 o 
  -7  -5   5     2134.10     2173.48    170.92 o 
  -6  -5   5     1005.12     1088.87     77.19 o 
  -5  -5   5        1.79       -5.39     31.89 o 
  -4  -5   5      356.81      377.75     44.01 o 
  -3  -5   5      679.13      625.27     56.29 o 
  -2  -5   5       64.99       49.64     15.58 o 
  -1  -5   5     3976.40     4177.28    116.31 o 
   0  -5   5     3130.60     3065.40    151.80 o 
   1  -5   5     8032.38     7778.78    234.20 o 
   2  -5   5    16727.03    16350.77    334.95 o 
   3  -5   5     5746.64     5333.76    191.56 o 
   4  -5   5      149.47      144.53     54.68 o 
   5  -5   5     2418.27     2006.06    130.96 o 
   6  -5   5     2643.75     2609.62    149.50 o 
   7  -5   5      579.08      622.29     89.66 o 
   8  -5   5      178.38      145.68     53.34 o 
   9  -5   5       19.89      -27.91     51.24 o 
 -10  -4   5      526.74      507.47     67.99 o 
  -9  -4   5      813.28      732.80     96.93 o 
  -8  -4   5       92.04       94.52     38.14 o 
  -7  -4   5       33.97       70.35     32.74 o 
  -6  -4   5       84.21       61.63     36.42 o 
  -5  -4   5     1726.40     1606.45     82.11 o 
  -4  -4   5    12193.11    12292.02    209.36 o 
  -3  -4   5     6398.11     6612.36    146.85 o 
  -2  -4   5       92.97       64.28     17.90 o 
  -1  -4   5     6938.95     6927.63    117.32 o 
   0  -4   5    15297.87    14137.08    301.68 o 
   1  -4   5    11816.80    11367.63    268.42 o 
   2  -4   5      400.88      373.76     63.47 o 
   3  -4   5     7308.25     6992.64    205.71 o 
   4  -4   5     3102.40     2874.60    137.65 o 
   5  -4   5       82.00      141.47     48.94 o 
   6  -4   5        0.94       17.40     45.12 o 
   7  -4   5        6.46       37.85     46.65 o 
   8  -4   5      349.14      444.11     78.38 o 
  10  -4   5      678.93      949.02    133.44 o 
 -10  -3   5       10.57      -43.21     53.34 o 
  -9  -3   5       70.45       66.08     33.09 o 
  -8  -3   5        4.86      -34.91     28.20 o 
  -7  -3   5      828.71      805.46     65.43 o 
  -6  -3   5     3740.75     3787.62    122.39 o 
  -5  -3   5     9799.30    10044.16    188.41 o 
  -4  -3   5     4808.58     4936.86    124.23 o 
  -3  -3   5     1313.88     1274.45     34.21 o 
  -2  -3   5     3571.21     3453.84     85.58 o 
  -1  -3   5      935.90      812.90     47.22 o 
   0  -3   5     4533.06     4335.98    184.49 o 
   1  -3   5      748.30      744.55     49.46 o 
   2  -3   5      194.61      169.39     48.18 o 
   3  -3   5     1027.60      935.07     76.09 o 
   4  -3   5     1554.31     1376.89     93.68 o 
   5  -3   5      556.60      509.31     64.81 o 
   6  -3   5      218.08      247.39     59.27 o 
   7  -3   5     1120.35     1154.93     79.51 o 
   8  -3   5     2463.04     2883.39    199.59 o 
   9  -3   5      505.23      652.69    113.37 o 
  10  -3   5        1.03       -1.34     52.57 o 
 -11  -2   5      812.96      822.08    122.36 o 
 -10  -2   5      286.15      301.49     78.77 o 
  -9  -2   5      156.04      135.46     40.19 o 
  -8  -2   5     2757.58     2671.13    111.18 o 
  -7  -2   5     8925.31     9149.81    191.71 o 
  -6  -2   5     4207.96     4150.39    122.15 o 
  -5  -2   5       18.85       -3.68     20.77 o 
  -4  -2   5     2312.38     2263.84     51.59 o 
  -3  -2   5     5363.38     5205.37     78.05 o 
  -2  -2   5      402.73      423.11     35.81 o 
  -1  -2   5     2620.57     2664.69    118.63 o 
   0  -2   5      343.50      395.55     39.50 o 
   1  -2   5      154.78      193.10     30.64 o 
   2  -2   5     3860.17     3515.42     94.94 o 
   3  -2   5     8267.68     7880.96    146.99 o 
   4  -2   5      436.06      391.10     74.75 o 
   5  -2   5     1591.52     1623.29    102.28 o 
   6  -2   5     4448.58     4735.96    142.01 o 
   7  -2   5     3946.00     4152.84    226.55 o 
   8  -2   5      440.32      393.83     94.44 o 
   9  -2   5       79.37       62.90     74.75 o 
  10  -2   5      142.96      174.55     75.71 o 
 -11  -1   5      219.79      108.78     70.93 o 
 -10  -1   5       44.92       83.93     67.49 o 
  -9  -1   5     1999.91     1828.46    148.93 o 
  -8  -1   5     2568.21     2501.11    110.69 o 
  -7  -1   5      369.59      356.44     43.20 o 
  -6  -1   5      135.71      123.53     28.11 o 
  -5  -1   5       24.26       29.79     16.22 o 
  -4  -1   5      619.11      623.91     31.38 o 
  -3  -1   5     2482.95     2646.45     73.51 o 
  -2  -1   5     3672.34     3779.68     88.87 o 
  -1  -1   5     1588.25     1558.30     61.15 o 
   0  -1   5     5085.59     5022.49    105.80 o 
   1  -1   5     8001.32     7743.50    136.08 o 
   2  -1   5     3703.08     3499.67     93.09 o 
   3  -1   5        1.22       -8.56     23.13 o 
   4  -1   5     3069.71     2829.41    155.62 o 
   5  -1   5     4604.10     4456.85    122.60 o 
   6  -1   5     1344.35     1508.23    133.83 o 
   7  -1   5      208.34      237.26     78.58 o 
   8  -1   5       12.49       -7.26     64.43 o 
   9  -1   5       79.46       19.12     56.21 o 
 -11   0   5      150.08      136.50     62.33 o 
 -10   0   5      414.14      358.08     77.24 o 
  -9   0   5      640.57      653.07     92.34 o 
  -8   0   5       11.65       -5.54     34.79 o 
  -7   0   5      126.64       72.20     44.35 o 
  -6   0   5     5891.41     5819.23     98.83 o 
  -5   0   5     5346.23     5403.21     89.13 o 
  -4   0   5     6368.27     6325.32    120.92 o 
  -3   0   5     3879.15     4098.51     94.77 o 
  -2   0   5    16274.28    15985.62    590.94 o 
  -1   0   5    27166.79    26957.17    562.93 o 
   0   0   5     5611.67     5890.95    159.92 o 
   1   0   5     1248.49     1245.73     54.87 o 
   2   0   5      825.08      806.68     48.04 o 
   3   0   5     2052.87     2172.79     71.41 o 
   4   0   5     1285.28     1181.12    108.78 o 
   5   0   5       50.53       79.34     50.66 o 
   6   0   5      292.05      223.11     78.77 o 
   7   0   5      680.87      833.74    110.89 o 
   8   0   5     1104.62     1191.25    137.84 o 
   9   0   5      969.05      958.01    142.62 o 
 -12   1   5       10.97      -37.28     61.75 o 
 -11   1   5        3.52       17.40     62.52 o 
 -10   1   5      119.27       34.79     58.69 o 
  -9   1   5      232.27      144.53     61.37 o 
  -8   1   5      814.41      700.30     95.02 o 
  -7   1   5     5621.32     5303.37    140.81 o 
  -6   1   5     4354.60     4482.27    116.58 o 
  -5   1   5     4395.65     4358.30    109.36 o 
  -4   1   5      537.87      617.57     44.47 o 
  -3   1   5    21268.53    22661.87    314.40 o 
  -2   1   5    14880.24    14768.83    183.40 o 
  -1   1   5     8738.01     8892.92    132.84 o 
   0   1   5     2121.36     2208.83     60.99 o 
   1   1   5      937.54     1086.84     41.92 o 
   2   1   5      351.22      329.47     31.45 o 
   3   1   5     1054.56      970.24     98.27 o 
   4   1   5     1603.96     1638.81    130.00 o 
   5   1   5       12.73      -15.87     41.10 o 
   6   1   5      970.05     1058.00    126.37 o 
   7   1   5     2884.06     3343.76    218.14 o 
   8   1   5     2175.89     2118.67    181.24 o 
 -12   2   5      526.09      624.21    108.02 o 
 -11   2   5      228.78      310.29     75.71 o 
 -10   2   5      117.39       69.78     49.32 o 
  -9   2   5     3532.60     3526.72    205.14 o 
  -8   2   5     6963.02     6623.28    260.20 o 
  -7   2   5     4808.50     4641.80    131.76 o 
  -6   2   5     1260.57     1237.49     66.80 o 
  -5   2   5      513.65      435.36     41.74 o 
  -4   2   5     5323.41     5473.81    121.55 o 
  -3   2   5     1038.37     1021.57     52.48 o 
  -2   2   5       68.09       78.43     21.52 o 
  -1   2   5     1576.85     1700.69     57.13 o 
   0   2   5     7502.10     7388.35    103.43 o 
   1   2   5     8178.31     8240.29    259.82 o 
   2   2   5     5238.63     5129.20    214.51 o 
   3   2   5     1635.56     1619.88    127.14 o 
   4   2   5      910.88      816.34     99.22 o 
   5   2   5     5952.56     6066.56    265.55 o 
   6   2   5     3570.99     3193.30    202.27 o 
   7   2   5      920.41      863.95    126.18 o 
   8   2   5       71.26      252.55     93.68 o 
 -12   3   5      239.16      185.25     86.22 o 
 -11   3   5      530.92      596.49    101.90 o 
 -10   3   5     2135.94     2357.84    181.05 o 
  -9   3   5     3144.30     3182.59    195.58 o 
  -8   3   5     2811.91     2715.63    254.08 o 
  -7   3   5      473.77      469.61     50.03 o 
  -6   3   5      436.01      446.79     44.69 o 
  -5   3   5        1.88      -28.35     23.80 o 
  -4   3   5     3151.73     3267.45     98.24 o 
  -3   3   5      951.06     1001.27     72.94 o 
  -2   3   5       65.17       44.47     23.48 o 
  -1   3   5     4847.91     4765.65     92.67 o 
   0   3   5    26403.80    26388.27    173.44 o 
   1   3   5     8696.20     8369.15    260.39 o 
   2   3   5      303.17      211.06     73.03 o 
   3   3   5      830.27      756.12     98.65 o 
   4   3   5     3159.91     3480.26    206.09 o 
   5   3   5     1449.70     1375.17    136.69 o 
   6   3   5      286.23      283.90     88.13 o 
   7   3   5        5.97       -6.69     70.35 o 
 -12   4   5       21.24       24.28     73.80 o 
 -11   4   5      801.28      930.29    123.69 o 
 -10   4   5      227.84      201.12     65.19 o 
  -9   4   5       40.17        5.32     27.77 o 
  -8   4   5     1116.15     1174.38     78.93 o 
  -7   4   5      995.90      841.66     62.20 o 
  -6   4   5     2196.86     2122.56     92.98 o 
  -5   4   5     4875.65     4738.23    298.72 o 
  -4   4   5      333.61      341.04     38.65 o 
  -3   4   5     3823.83     3845.44    102.39 o 
  -2   4   5    10060.31    10452.19    160.88 o 
  -1   4   5    12824.92    12992.10    316.79 o 
   0   4   5      696.69      638.93     80.87 o 
   1   4   5      710.90      672.19     85.27 o 
   2   4   5      590.39      525.75     93.11 o 
   3   4   5      168.77      176.84     76.28 o 
   4   4   5      223.01      144.53     60.60 o 
   5   4   5       46.43       36.52     69.97 o 
   6   4   5       63.18       84.12     77.62 o 
 -12   5   5       20.08       47.80     72.65 o 
 -11   5   5      333.97      297.29     92.53 o 
 -10   5   5       42.72       65.96     61.75 o 
  -9   5   5      198.57      187.82     44.78 o 
  -8   5   5     3389.40     3229.75    128.83 o 
  -7   5   5     6258.74     6301.27    170.06 o 
  -6   5   5     3200.78     3211.83    114.96 o 
  -5   5   5      140.25       90.51     33.20 o 
  -4   5   5     9321.32     9667.50    354.11 o 
  -3   5   5     9755.06    10279.77    177.89 o 
  -2   5   5     5725.82     5733.52     93.14 o 
  -1   5   5      624.32      585.94     82.21 o 
   0   5   5      313.26      201.70     58.12 o 
   1   5   5       65.19      132.30     70.55 o 
   2   5   5     1330.36     1348.21    130.39 o 
   3   5   5     1070.45     1194.69    129.43 o 
   4   5   5      180.56       80.49     54.30 o 
   5   5   5      417.76      493.44     98.46 o 
   6   5   5     2019.07     1936.67    180.86 o 
 -12   6   5      424.28      610.44    120.44 o 
 -11   6   5       61.23       95.21     58.69 o 
 -10   6   5     2335.30     2270.34    125.13 o 
  -9   6   5     3461.84     3701.63    147.92 o 
  -8   6   5     2059.92     2041.34    117.10 o 
  -7   6   5     3581.90     3678.45    133.83 o 
  -6   6   5       19.45       10.95     23.22 o 
  -5   6   5     1699.75     1697.49     86.17 o 
  -4   6   5       19.56       15.70     27.89 o 
  -3   6   5      126.31       92.84     18.92 o 
  -2   6   5      122.93      121.37     24.30 o 
  -1   6   5      517.82      549.65     80.10 o 
   0   6   5     1945.70     1975.28    147.02 o 
   1   6   5     5541.83     5798.91    247.20 o 
   2   6   5     1171.81     1196.60    119.49 o 
   3   6   5      880.86      775.62    111.65 o 
   4   6   5     1736.35     1620.15    104.84 o 
   5   6   5     2006.20     1794.20    119.19 o 
   6   6   5      934.29      936.41    137.46 o 
 -12   7   5       42.80       -8.41     73.22 o 
 -11   7   5      874.48      971.01    138.22 o 
 -10   7   5      756.11      787.07     80.36 o 
  -9   7   5      625.49      679.96     73.77 o 
  -8   7   5       27.04        8.03     30.21 o 
  -7   7   5      112.54      127.51     35.07 o 
  -6   7   5        9.04       21.68     27.53 o 
  -5   7   5      746.73      651.10     45.93 o 
  -4   7   5     3429.62     3413.52     91.86 o 
  -3   7   5      132.35       91.67     24.77 o 
  -2   7   5     1701.99     1767.94     97.88 o 
  -1   7   5     4077.83     4105.27    135.87 o 
   0   7   5     5187.54     4989.90    155.47 o 
   1   7   5       50.85       57.74     36.25 o 
   2   7   5     1383.10     1271.40     90.02 o 
   3   7   5     1460.52     1456.32    101.61 o 
   4   7   5     1254.83     1249.65    100.09 o 
   5   7   5       93.91       90.81     58.88 o 
 -11   8   5       44.75       30.02     64.05 o 
 -10   8   5       11.91       -7.51     49.23 o 
  -9   8   5       21.32        4.62     33.57 o 
  -8   8   5      477.39      357.89     81.44 o 
  -7   8   5     2137.99     2245.71     90.61 o 
  -6   8   5     3219.73     3003.84     99.04 o 
  -5   8   5      178.26      227.01     73.60 o 
  -4   8   5      784.76      709.31     60.19 o 
  -3   8   5     2752.68     2691.07    174.55 o 
  -2   8   5     4613.49     4661.81    145.20 o 
  -1   8   5     1857.27     1791.39     96.93 o 
   0   8   5       52.95       23.31     28.29 o 
   1   8   5      641.86      596.70     65.05 o 
   2   8   5       10.88       38.01     42.73 o 
   3   8   5        2.23      -13.38     33.70 o 
   4   8   5        0.32       -7.84     45.88 o 
 -11   9   5      165.39      198.31     46.78 o 
 -10   9   5        8.80       -3.57     29.31 o 
  -9   9   5     1278.49     1328.14     80.76 o 
  -8   9   5     3451.69     3498.89    120.42 o 
  -7   9   5     1186.31     1156.63     70.50 o 
  -6   9   5        7.49        2.73     27.13 o 
  -5   9   5     1446.13     1405.36     85.61 o 
  -4   9   5     4254.33     4203.69    225.21 o 
  -3   9   5     3120.44     3405.51    201.31 o 
  -2   9   5      202.87      138.61     64.24 o 
  -1   9   5      243.59      191.84     42.26 o 
   0   9   5       34.52       31.10     29.14 o 
   1   9   5      880.69      795.21     78.15 o 
   2   9   5      796.31      911.92     82.90 o 
   3   9   5      266.39      156.58     78.77 o 
 -10  10   5     1547.04     1443.41     88.29 o 
  -9  10   5     2760.68     2899.86    119.28 o 
  -8  10   5      986.23      824.76    111.65 o 
  -7  10   5       53.53       -1.77     29.59 o 
  -6  10   5       89.11       75.90     47.51 o 
  -5  10   5      408.01      422.89     79.34 o 
  -4  10   5       18.19       -5.93     52.96 o 
  -3  10   5       65.52        9.75     54.68 o 
  -2  10   5      106.43      191.75     71.69 o 
  -1  10   5     1686.70     1807.87    107.00 o 
   0  10   5     2190.67     2192.10    119.76 o 
   1  10   5      984.66      955.67     86.89 o 
   2  10   5       46.49       40.53     71.12 o 
  -9  11   5       97.58       73.73     38.42 o 
  -8  11   5       27.53       35.50     36.43 o 
  -7  11   5      159.63      128.68     46.38 o 
  -6  11   5      905.59      808.89    118.15 o 
  -5  11   5      497.11      460.56     93.68 o 
  -4  11   5        0.46       15.87     56.21 o 
  -3  11   5      608.37      537.03     91.77 o 
  -2  11   5     3272.31     3393.27    221.58 o 
  -1  11   5     2595.98     2895.63    204.95 o 
   0  11   5      231.90      136.84     95.69 o 
  -8  12   5      877.89      817.87    127.14 o 
  -7  12   5     1421.53     1361.21    151.42 o 
  -6  12   5      319.27      266.32     86.03 o 
  -5  12   5      156.89      166.90     72.84 o 
  -4  12   5     1620.06     1596.75    161.55 o 
  -3  12   5     3271.51     3471.09    231.52 o 
  -2  12   5     1566.32     1675.89    166.90 o 
  -1  12   5       47.45       95.21     68.44 o 
   1 -15   6      263.90      173.21    103.43 o 
   2 -15   6      157.14       78.77    100.37 o 
   3 -15   6       45.06       26.00     69.21 o 
   4 -15   6        5.86      -73.22     57.16 o 
   5 -15   6      315.40      322.14    118.34 o 
  -1 -14   6        0.99       12.14     48.18 o 
   0 -14   6      121.17       97.57     53.88 o 
   1 -14   6      562.24      517.15    119.11 o 
   2 -14   6       54.81       74.37     71.88 o 
   3 -14   6      771.79      686.34    135.74 o 
   4 -14   6     2027.26     2384.41    224.26 o 
   5 -14   6     1569.23     1849.10    192.52 o 
   6 -14   6      197.76      178.18     83.16 o 
   7 -14   6       57.33      -16.82     62.71 o 
  -3 -13   6       85.56       75.71     57.93 o 
  -2 -13   6      820.35      721.54     82.69 o 
  -1 -13   6     1301.83     1381.97    147.97 o 
   0 -13   6      412.03      344.20     61.65 o 
   1 -13   6      130.03      103.62     70.93 o 
   2 -13   6     2091.48     2123.07    198.83 o 
   3 -13   6     2818.32     2893.34    221.58 o 
   4 -13   6     1472.44     1751.03    178.37 o 
   5 -13   6      141.86       63.66     90.62 o 
   6 -13   6      141.44        9.37     80.68 o 
   7 -13   6       59.13      -79.15     76.47 o 
   8 -13   6        8.02       12.24     65.19 o 
  -4 -12   6     1001.65      942.71    133.25 o 
  -3 -12   6     2533.27     2691.88    142.68 o 
  -2 -12   6     2701.09     2992.82    208.01 o 
  -1 -12   6      773.52      652.51     77.50 o 
   0 -12   6      248.91      286.49     57.13 o 
   1 -12   6      784.27      894.54    126.56 o 
   2 -12   6      906.09      962.79    140.90 o 
   3 -12   6      374.97      337.05    107.44 o 
   4 -12   6      305.13      107.25     88.90 o 
   5 -12   6      133.60       69.97     63.66 o 
   6 -12   6      252.53      227.31     93.68 o 
   7 -12   6      289.30      172.25     75.52 o 
   8 -12   6       43.42       13.57     83.74 o 
  -5 -11   6     1791.91     1918.50    177.42 o 
  -4 -11   6     2545.52     2591.44    138.75 o 
  -3 -11   6     1185.65     1263.85     99.39 o 
  -2 -11   6      148.51      191.37     48.71 o 
  -1 -11   6      431.88      423.50     61.02 o 
   0 -11   6      792.50      772.18     76.39 o 
   1 -11   6      108.44       65.19     66.53 o 
   2 -11   6       29.76       41.87     82.97 o 
   3 -11   6      106.88      138.42     88.71 o 
   4 -11   6      821.16      816.73    117.58 o 
   5 -11   6     1956.57     2169.14    182.96 o 
   6 -11   6     1157.72     1296.97    142.24 o 
   7 -11   6        4.86       -0.76     52.77 o 
   8 -11   6      557.88      636.25    121.97 o 
   9 -11   6      651.65      708.14    130.58 o 
  -6 -10   6     1409.69     1352.03    144.92 o 
  -5 -10   6     1389.37     1387.65    102.33 o 
  -4 -10   6        0.61       37.41     34.01 o 
  -3 -10   6      159.88      104.66     39.46 o 
  -2 -10   6       79.77       30.07     32.92 o 
  -1 -10   6      346.54      249.46     48.78 o 
   0 -10   6      168.74      166.85     53.91 o 
   1 -10   6       40.96       51.81     86.80 o 
   2 -10   6      993.19     1122.62    141.28 o 
   3 -10   6     6335.32     6446.44    290.40 o 
   4 -10   6     8099.22     8106.46    318.89 o 
   5 -10   6      367.42      389.05     97.88 o 
   6 -10   6       37.60       49.71     70.55 o 
   7 -10   6      366.49      370.13     96.55 o 
   8 -10   6     1649.75     1645.30    168.62 o 
   9 -10   6      118.98      127.90     68.44 o 
  -7  -9   6      423.55      475.28    102.28 o 
  -6  -9   6      191.82      175.39     41.00 o 
  -5  -9   6       17.56       15.65     51.43 o 
  -4  -9   6       83.30       74.33     42.91 o 
  -3  -9   6     1838.42     1734.62    101.85 o 
  -2  -9   6     3893.53     4177.92    154.87 o 
  -1  -9   6     1706.76     1793.87    100.20 o 
   0  -9   6        0.03      -11.88     37.38 o 
   1  -9   6     2795.86     2718.60    182.96 o 
   2  -9   6     9423.93     9175.17    326.54 o 
   3  -9   6     5656.53     5753.79    260.77 o 
   4  -9   6      902.08      887.27    109.74 o 
   5  -9   6      142.72      154.47     78.58 o 
   6  -9   6      453.35      429.39     96.16 o 
   7  -9   6       33.48       13.19     63.66 o 
   8  -9   6        7.99       -5.35     66.15 o 
   9  -9   6       11.86       63.28     58.88 o 
  -8  -8   6       14.20       15.10     60.60 o 
  -7  -8   6       16.39        1.65     38.70 o 
  -6  -8   6       36.83       54.12     33.44 o 
  -5  -8   6     1644.50     1650.40    101.96 o 
  -4  -8   6     5559.22     5907.87    182.06 o 
  -3  -8   6     4516.48     4498.94    154.11 o 
  -2  -8   6      349.18      365.60     80.68 o 
  -1  -8   6      436.33      386.52     50.67 o 
   0  -8   6     2230.73     2067.05    152.94 o 
   1  -8   6     3496.37     3266.52    188.70 o 
   2  -8   6      687.82      576.60    103.43 o 
   3  -8   6        1.26       23.32     51.81 o 
   4  -8   6       46.54       69.21     52.19 o 
   5  -8   6      151.08      145.49     73.03 o 
   6  -8   6      376.15      364.01     84.88 o 
   7  -8   6      443.71      389.63     79.91 o 
   8  -8   6       98.16       63.66     68.44 o 
   9  -8   6     1440.61     1539.39    161.74 o 
  10  -8   6      815.90      934.68    136.50 o 
  -9  -7   6      797.79      848.08    121.40 o 
  -8  -7   6      502.73      523.37     68.28 o 
  -7  -7   6       49.44       74.20     39.71 o 
  -6  -7   6     2331.90     2409.92    120.18 o 
  -5  -7   6     5895.25     6287.08    273.77 o 
  -4  -7   6     3564.33     3714.59    138.65 o 
  -3  -7   6       12.43       38.69     33.46 o 
  -2  -7   6     2581.52     2492.90    106.91 o 
  -1  -7   6     2378.90     2226.45    101.02 o 
   0  -7   6     2262.62     2312.53    151.99 o 
   1  -7   6      207.27      238.02     65.96 o 
   2  -7   6      145.16       97.31     68.83 o 
   3  -7   6     2517.61     2580.18    160.59 o 
   4  -7   6     5804.36     5205.29    221.96 o 
   5  -7   6     2205.22     2190.94    153.90 o 
   6  -7   6      215.59      189.08     61.18 o 
   7  -7   6     1112.40     1194.88    128.09 o 
   8  -7   6     2345.54     2738.29    194.05 o 
   9  -7   6     1310.74     1425.64    151.03 o 
  -9  -6   6       54.43       43.87     44.81 o 
  -8  -6   6      149.88      136.31     53.72 o 
  -7  -6   6     1745.87     1892.95    108.27 o 
  -6  -6   6     2079.42     2053.36    107.86 o 
  -5  -6   6      671.18      684.23     64.27 o 
  -4  -6   6      314.35      296.27     48.18 o 
  -3  -6   6        6.90        8.71     26.23 o 
  -2  -6   6     3103.15     3020.17     81.18 o 
  -1  -6   6      295.78      212.59     76.28 o 
   0  -6   6       13.50       50.47     49.13 o 
   1  -6   6      939.10      849.99     94.25 o 
   2  -6   6     6375.61     6720.40    240.12 o 
   3  -6   6     7042.02     6465.17    232.29 o 
   4  -6   6     1658.32     1369.05    111.08 o 
   5  -6   6       49.04       69.78     58.69 o 
   6  -6   6     1174.98     1037.54    111.27 o 
   7  -6   6     2278.98     2366.63    164.61 o 
   8  -6   6      481.08      435.70     80.68 o 
   9  -6   6        0.85       16.25     44.16 o 
 -10  -5   6       12.85       16.97     42.95 o 
  -9  -5   6      511.25      568.23     66.09 o 
  -8  -5   6      308.68      443.44     60.07 o 
  -7  -5   6       93.67       67.00     38.27 o 
  -6  -5   6        2.81      -29.63     31.38 o 
  -5  -5   6       26.85      -18.20     27.03 o 
  -4  -5   6     1818.28     1809.80     88.65 o 
  -3  -5   6    11214.81    11397.72    212.23 o 
  -2  -5   6     7515.91     7230.39    162.02 o 
  -1  -5   6        2.67       25.47     22.41 o 
   0  -5   6     3318.79     3014.54    154.86 o 
   1  -5   6    10751.35    10494.89    283.33 o 
   2  -5   6    16010.37    16876.33    360.38 o 
   3  -5   6     2880.62     2539.46    141.67 o 
   4  -5   6      285.51      240.70     53.72 o 
   5  -5   6      917.17      802.01     86.03 o 
   6  -5   6      434.41      415.44     77.24 o 
   7  -5   6       13.08       -3.06     50.66 o 
   8  -5   6       62.47      103.05     59.27 o 
  10  -5   6      637.26      817.68    129.81 o 
 -10  -4   6        0.81      -22.75     57.55 o 
  -9  -4   6       16.69       14.49     35.82 o 
  -8  -4   6      304.71      244.84     48.28 o 
  -7  -4   6       60.15       78.91     37.18 o 
  -6  -4   6     1208.72     1221.29     77.24 o 
  -5  -4   6     5246.35     5175.64    145.18 o 
  -4  -4   6     6377.40     6153.76    150.70 o 
  -3  -4   6     4073.35     3976.72     88.45 o 
  -2  -4   6      291.80      327.95     35.54 o 
  -1  -4   6     5537.93     5452.44    116.85 o 
   0  -4   6     3297.79     3272.54     95.20 o 
   1  -4   6      498.50      566.69     49.37 o 
   2  -4   6        8.22       39.77     52.77 o 
   3  -4   6      310.93      328.07     61.56 o 
   4  -4   6        5.56       58.50     46.84 o 
   5  -4   6      848.09      728.02     82.78 o 
   6  -4   6      871.82      837.37     94.25 o 
   7  -4   6       68.12       57.82     35.33 o 
   8  -4   6     1038.29     1158.94    135.93 o 
   9  -4   6     1296.30     1488.35    160.21 o 
 -10  -3   6     1199.94     1400.78    148.36 o 
  -9  -3   6      860.25      891.72     75.47 o 
  -8  -3   6       68.18       20.91     29.30 o 
  -7  -3   6     2176.55     2183.20    101.04 o 
  -6  -3   6     9322.68     9117.56    255.51 o 
  -5  -3   6     4953.32     4957.84    134.71 o 
  -4  -3   6      326.91      260.52     21.38 o 
  -3  -3   6      991.80      956.70     38.15 o 
  -2  -3   6     6576.56     6804.10    128.97 o 
  -1  -3   6      137.87      183.76     30.13 o 
   0  -3   6     1253.47     1238.18     62.32 o 
   1  -3   6      100.90      114.24     35.06 o 
   2  -3   6     1763.21     1656.81    112.03 o 
   3  -3   6     6959.49     6978.45    407.89 o 
   4  -3   6     5090.75     5115.90    166.52 o 
   5  -3   6     1834.77     1750.34     86.74 o 
   6  -3   6      160.45      166.26     43.95 o 
   7  -3   6     3535.27     4026.08    231.14 o 
   8  -3   6     1857.43     2280.79    190.80 o 
   9  -3   6      317.42      390.20    103.62 o 
 -11  -2   6     1442.42     1515.88    158.49 o 
 -10  -2   6      321.24      340.68     87.56 o 
  -9  -2   6      176.95      165.18     68.06 o 
  -8  -2   6     1481.35     1460.67     84.57 o 
  -7  -2   6     3707.81     3732.21    296.24 o 
  -6  -2   6     1313.72     1332.04     73.45 o 
  -5  -2   6       34.98       29.36     17.22 o 
  -4  -2   6      592.78      576.64     36.40 o 
  -3  -2   6      223.71      197.66     29.43 o 
  -2  -2   6     1505.55     1485.34     71.60 o 
  -1  -2   6     1000.51      899.35     53.87 o 
   0  -2   6     3752.79     3643.93    101.86 o 
   1  -2   6     6949.18     6944.47    142.21 o 
   2  -2   6     7909.16     7987.20    189.08 o 
   3  -2   6     8638.75     8589.15    165.09 o 
   4  -2   6      364.20      341.16     44.06 o 
   5  -2   6     1557.93     1503.96     80.30 o 
   6  -2   6     1782.66     1647.22    149.69 o 
   7  -2   6      666.58      654.22    112.03 o 
   8  -2   6      135.34      200.55     73.60 o 
   9  -2   6       13.27      -30.21     74.94 o 
 -11  -1   6        5.26        0.57     46.07 o 
 -10  -1   6      165.05      192.52     75.52 o 
  -9  -1   6      170.36      216.42     71.69 o 
  -8  -1   6       65.75       65.38     55.25 o 
  -7  -1   6      148.01      235.50     68.92 o 
  -6  -1   6      186.38      202.30     26.19 o 
  -5  -1   6     4474.42     4437.75     84.23 o 
  -4  -1   6     8109.35     8059.24    168.43 o 
  -3  -1   6    21492.35    23237.28    248.04 o 
  -2  -1   6     3647.98     3768.41    123.98 o 
  -1  -1   6    10052.61    10284.52    166.47 o 
   0  -1   6    13663.31    13200.61    187.62 o 
   1  -1   6     9482.48     9508.68    161.47 o 
   2  -1   6     3579.16     3504.02    101.43 o 
   3  -1   6       59.77       25.56     27.70 o 
   4  -1   6      732.02      582.98     51.21 o 
   5  -1   6      131.01       54.68     51.24 o 
   6  -1   6      236.92      335.91     77.81 o 
   7  -1   6       36.43       91.77     58.31 o 
   8  -1   6      152.58      203.42     86.22 o 
   9  -1   6      571.34      679.27    128.66 o 
 -11   0   6       45.31       13.38     62.90 o 
 -10   0   6       38.54       10.13     57.35 o 
  -9   0   6       30.95       41.10     55.06 o 
  -8   0   6       18.02        1.34     47.99 o 
  -7   0   6      111.81      123.65     28.30 o 
  -6   0   6     6058.95     6110.26    140.34 o 
  -5   0   6    14824.90    14982.51    644.19 o 
  -4   0   6     4802.65     4798.41    182.86 o 
  -3   0   6      324.20      347.03     42.54 o 
  -2   0   6     5896.35     6081.15    195.67 o 
  -1   0   6    17301.86    17532.66    221.10 o 
   0   0   6     5701.17     5858.85    120.05 o 
   1   0   6      365.35      395.25     38.93 o 
   2   0   6      870.76      877.90     98.08 o 
   3   0   6     1632.70     1568.83    130.19 o 
   4   0   6     1457.19     1459.86    129.62 o 
   5   0   6     1436.42     1602.10    143.39 o 
   6   0   6      286.93      191.37     68.83 o 
   7   0   6      595.15      597.63    113.18 o 
   8   0   6     1787.25     1511.10    170.53 o 
 -12   1   6      422.43      463.23    109.36 o 
 -11   1   6     1405.84     1638.42    166.14 o 
 -10   1   6      707.89      819.59    116.62 o 
  -9   1   6       89.83       61.37     47.03 o 
  -8   1   6     2548.95     2515.11    101.16 o 
  -7   1   6     7250.78     6984.21    158.76 o 
  -6   1   6     8186.51     7812.57    160.34 o 
  -5   1   6     1740.91     1745.44     74.14 o 
  -4   1   6     1177.38     1076.49     57.92 o 
  -3   1   6       78.26       40.88     26.10 o 
  -2   1   6       50.32       71.80     26.61 o 
  -1   1   6     1143.67     1273.35     56.37 o 
   0   1   6      158.45       99.57     25.19 o 
   1   1   6     2146.76     2045.87     61.25 o 
   2   1   6    18934.47    18771.70    414.86 o 
   3   1   6     6594.03     6628.25    256.76 o 
   4   1   6     1186.24     1022.05    114.14 o 
   5   1   6        0.88      -17.02     64.43 o 
   6   1   6     1548.83     1565.39    151.42 o 
   7   1   6     2552.82     2604.84    207.43 o 
   8   1   6     1151.51     1270.59    161.36 o 
 -12   2   6     1828.05     1821.96    184.11 o 
 -11   2   6      384.19      507.20    107.44 o 
 -10   2   6      112.23       35.94     63.28 o 
  -9   2   6     1820.38     1817.18    154.67 o 
  -8   2   6     3427.79     3377.87    122.14 o 
  -7   2   6     2778.80     2840.48    105.90 o 
  -6   2   6      838.25      715.64     53.73 o 
  -5   2   6       97.82       67.23     28.25 o 
  -4   2   6     1319.53     1212.56     63.84 o 
  -3   2   6     4029.25     3943.00    105.25 o 
  -2   2   6      999.78      923.11     50.03 o 
  -1   2   6     1787.89     1701.48     92.05 o 
   0   2   6     2049.40     1952.02     55.49 o 
   1   2   6    10941.50    10619.16    307.99 o 
   2   2   6     4164.20     4344.97    217.95 o 
   3   2   6      346.73      255.61     82.40 o 
   4   2   6      508.46      489.42     99.22 o 
   5   2   6     2229.70     2495.49    186.59 o 
   6   2   6     1094.99      929.91    129.43 o 
   7   2   6       11.15      -10.51     55.44 o 
 -12   3   6      119.40      224.64     88.71 o 
 -11   3   6      314.85      267.84     84.31 o 
 -10   3   6      354.54      308.95     77.43 o 
  -9   3   6        8.34      -12.33     33.62 o 
  -8   3   6        2.62        9.96     27.57 o 
  -7   3   6       51.38       68.40     29.34 o 
  -6   3   6     1435.48     1384.25     75.65 o 
  -5   3   6     5809.29     5570.23    178.75 o 
  -4   3   6     9027.60     8958.18    169.06 o 
  -3   3   6      716.02      683.48     48.70 o 
  -2   3   6     2849.46     2695.54     82.94 o 
  -1   3   6    10656.02    10879.21    150.61 o 
   0   3   6    13176.41    13332.98    340.49 o 
   1   3   6      778.85      812.52    105.91 o 
   2   3   6      274.92      308.18     82.97 o 
   3   3   6      140.61       18.74     71.50 o 
   4   3   6      242.63       90.43     78.38 o 
   5   3   6       10.96       37.66     76.47 o 
   6   3   6       80.20      -39.57     69.40 o 
   7   3   6      102.61       67.68     84.12 o 
 -12   4   6        8.60        2.29     67.10 o 
 -11   4   6       43.46        4.97     46.84 o 
 -10   4   6      197.35      178.18     69.97 o 
  -9   4   6      830.52      713.24     65.54 o 
  -8   4   6      188.07      138.92     37.17 o 
  -7   4   6     2323.28     2285.65    122.64 o 
  -6   4   6     4060.52     4239.54    132.74 o 
  -5   4   6     7060.30     7103.51    163.31 o 
  -4   4   6      414.83      382.81     62.71 o 
  -3   4   6     4601.54     4363.97    114.94 o 
  -2   4   6     8961.50     8952.47    271.38 o 
  -1   4   6     4396.47     4136.20    193.86 o 
   0   4   6      329.78      393.45     74.94 o 
   1   4   6        0.04       28.87     47.22 o 
   2   4   6       15.64       19.88     68.06 o 
   3   4   6      431.19      398.80     93.11 o 
   4   4   6      542.47      670.66    112.61 o 
   5   4   6       66.09      -53.53     63.85 o 
   6   4   6      265.95      250.06     95.02 o 
 -12   5   6      963.48     1032.00    147.97 o 
 -11   5   6     1402.37     1277.85    152.94 o 
 -10   5   6        3.18        2.95     36.92 o 
  -9   5   6      790.50      717.98     71.08 o 
  -8   5   6     2090.60     2134.34    107.43 o 
  -7   5   6     4335.59     4445.49    144.91 o 
  -6   5   6      347.34      371.38     47.11 o 
  -5   5   6      148.49      130.02     32.09 o 
  -4   5   6        5.99       10.35     24.61 o 
  -3   5   6        6.23       -8.74     23.02 o 
  -2   5   6      447.16      365.73     79.72 o 
  -1   5   6       69.43       36.13     47.22 o 
   0   5   6      432.02      442.20     91.19 o 
   1   5   6     2949.59     2911.31    186.98 o 
   2   5   6     5865.01     5888.38    264.59 o 
   3   5   6     1104.78     1083.81    121.97 o 
   4   5   6       80.54       80.68     59.65 o 
   5   5   6     1026.30     1127.01    139.56 o 
 -12   6   6      373.59      439.72    108.78 o 
 -11   6   6        0.21       -8.79     45.88 o 
 -10   6   6     1027.86      807.20     75.78 o 
  -9   6   6     2986.85     2831.09    141.57 o 
  -8   6   6      306.90      300.04     83.74 o 
  -7   6   6        9.04      -11.79     25.21 o 
  -6   6   6       15.24       17.55     26.67 o 
  -5   6   6        3.45      -35.99     23.99 o 
  -4   6   6      833.15      845.11     60.75 o 
  -3   6   6     2479.95     2438.65     60.28 o 
  -2   6   6      707.22      711.00    100.56 o 
  -1   6   6     1705.59     1592.92    132.49 o 
   0   6   6     6430.32     6162.73    259.82 o 
   1   6   6     4437.35     4412.65    227.89 o 
   2   6   6      604.03      542.76    102.66 o 
   3   6   6      637.38      510.07    104.38 o 
   4   6   6     1296.52     1317.62    148.55 o 
   5   6   6      473.04      405.77     72.59 o 
 -11   7   6       35.16       35.56     39.12 o 
 -10   7   6       69.18       93.47     36.28 o 
  -9   7   6        7.51        9.97     27.44 o 
  -8   7   6      525.79      504.12     60.58 o 
  -7   7   6      413.20      473.71     59.51 o 
  -6   7   6     4324.30     4240.69    146.84 o 
  -5   7   6      876.24      824.90     64.16 o 
  -4   7   6     1901.27     1679.85     67.94 o 
  -3   7   6      109.69       60.99     62.33 o 
  -2   7   6     6620.06     6517.41    225.59 o 
  -1   7   6     5096.48     5032.65    157.41 o 
   0   7   6      586.10      559.94     64.53 o 
   1   7   6       22.33       58.56     41.92 o 
   2   7   6       38.39       59.68     37.73 o 
   3   7   6      204.12      203.34     51.40 o 
   4   7   6        0.14        2.40     37.87 o 
 -11   8   6      190.30      194.09     52.19 o 
 -10   8   6      308.11      212.83     55.41 o 
  -9   8   6        1.96      -18.15     30.68 o 
  -8   8   6     3037.79     2844.48    133.63 o 
  -7   8   6     4825.91     5150.80    252.17 o 
  -6   8   6     1771.30     1753.95     78.20 o 
  -5   8   6      405.03      277.64     38.30 o 
  -4   8   6      755.09      766.06    106.49 o 
  -3   8   6     4440.90     4442.29    229.04 o 
  -2   8   6     2530.11     1843.14    430.54 o 
  -1   8   6      406.39      368.78     75.52 o 
   0   8   6      120.33      114.12     43.52 o 
   1   8   6      361.99      362.76     59.17 o 
   2   8   6      733.94      715.12     76.40 o 
   3   8   6     1231.59     1229.47    102.57 o 
 -10   9   6      392.49      308.56     51.36 o 
  -9   9   6     2483.52     2463.17    107.15 o 
  -8   9   6     2643.32     2959.33    169.60 o 
  -7   9   6     1252.97     1285.05     73.25 o 
  -6   9   6      400.48      270.61     38.38 o 
  -5   9   6        2.86        0.19     52.96 o 
  -4   9   6       69.77       45.69     57.55 o 
  -3   9   6      232.66      184.49     72.46 o 
  -2   9   6      217.26      136.12     57.35 o 
  -1   9   6      288.99      298.14     51.33 o 
   0   9   6     1389.22     1370.18     98.62 o 
   1   9   6     2881.51     3035.51    146.73 o 
   2   9   6     2153.30     2037.41    126.74 o 
 -10  10   6     1215.83     1323.95     85.12 o 
  -9  10   6      825.18      732.47     65.71 o 
  -8  10   6       57.24       74.86     35.82 o 
  -7  10   6       14.89      -23.35     28.38 o 
  -6  10   6      209.82       97.88     52.57 o 
  -5  10   6     1405.61     1231.59    134.78 o 
  -4  10   6     1818.31     1730.00    163.08 o 
  -3  10   6      323.61      365.92     82.02 o 
  -2  10   6      373.28      419.83     83.93 o 
  -1  10   6     3082.11     3226.76    218.14 o 
   0  10   6     2945.78     2836.64    142.09 o 
   1  10   6      706.00      613.90     77.12 o 
  -9  11   6        3.30       26.25     33.27 o 
  -8  11   6      282.16      252.36     75.52 o 
  -7  11   6     1081.73     1009.05    131.53 o 
  -6  11   6     1881.07     2037.99    181.05 o 
  -5  11   6      878.22      766.45    112.41 o 
  -4  11   6        6.54      115.09     67.87 o 
  -3  11   6      470.66      505.67     94.63 o 
  -2  11   6     2199.59     2163.60    187.74 o 
  -1  11   6     1835.81     1910.09    171.87 o 
  -7  12   6     1482.29     1656.20    174.93 o 
  -6  12   6      154.69      167.09     66.72 o 
  -5  12   6      333.26      387.33     84.50 o 
  -4  12   6     1002.18      999.69    131.15 o 
  -3  12   6      457.56      510.84    106.87 o 
   1 -15   7       48.56       15.29     93.11 o 
   2 -15   7      235.51      143.77    106.87 o 
   3 -15   7      142.30      -37.66     94.63 o 
   4 -15   7       87.45       10.90     96.16 o 
  -1 -14   7      835.21      897.81     95.85 o 
   0 -14   7     1322.58     1402.31    174.36 o 
   1 -14   7      782.98      797.61    130.19 o 
   2 -14   7       16.72      -10.51     87.94 o 
   3 -14   7      800.41      919.96    143.00 o 
   4 -14   7     1619.53     1982.17    209.53 o 
   5 -14   7      588.18      674.30    128.47 o 
   6 -14   7       85.11       20.65     95.78 o 
  -3 -13   7      756.29      858.30     89.61 o 
  -2 -13   7     2762.15     2935.63    153.63 o 
  -1 -13   7     1498.04     1706.53    118.23 o 
   0 -13   7      202.98      285.05    104.38 o 
   1 -13   7       91.11       32.69     64.24 o 
   2 -13   7      811.62      749.62    140.90 o 
   3 -13   7      926.52      882.30    135.36 o 
   4 -13   7       67.10       12.81     67.30 o 
   5 -13   7       67.38       -1.53     60.41 o 
   6 -13   7        6.40     -110.98     73.99 o 
   7 -13   7       90.54       68.44     91.77 o 
  -4 -12   7      902.33      921.01     94.50 o 
  -3 -12   7     2639.44     2639.78    145.40 o 
  -2 -12   7     1015.29      911.22     84.80 o 
  -1 -12   7       63.53       80.67     44.18 o 
   0 -12   7       15.26       -5.35     61.18 o 
   1 -12   7      308.53      161.93     93.49 o 
   2 -12   7      110.50       56.59     84.69 o 
   3 -12   7       15.15        7.65     60.22 o 
   4 -12   7        2.54        6.31     60.41 o 
   5 -12   7      672.53      475.66    103.24 o 
   6 -12   7     1821.75     1935.90    191.95 o 
   7 -12   7      727.37      877.52    145.49 o 
   8 -12   7      141.96      104.96     71.31 o 
  -5 -11   7     1489.80     1540.67    113.68 o 
  -4 -11   7     1250.83     1193.01     98.37 o 
  -3 -11   7       12.38       14.64     35.47 o 
  -2 -11   7        1.35        2.62     30.74 o 
  -1 -11   7       38.53        8.70     42.64 o 
   0 -11   7       97.04      106.68     88.52 o 
   1 -11   7      356.83      328.07     87.94 o 
   2 -11   7       92.00       51.43     83.16 o 
   3 -11   7     1490.12     1657.54    163.84 o 
   4 -11   7     4545.96     4645.32    261.73 o 
   5 -11   7     2901.36     3087.19    216.23 o 
   6 -11   7     1825.18     1973.75    186.40 o 
   7 -11   7      135.45       62.71     81.06 o 
   8 -11   7      380.12      447.17    100.94 o 
  -6 -10   7      417.12      391.18     63.48 o 
  -5 -10   7      204.61      172.81     52.61 o 
  -4 -10   7       50.41       20.50     33.12 o 
  -3 -10   7       84.19      110.47     41.25 o 
  -2 -10   7     2007.32     1949.48    115.78 o 
  -1 -10   7     2405.10     2247.84    121.94 o 
   0 -10   7     1741.01     1831.71    170.72 o 
   1 -10   7      223.36      221.39    100.56 o 
   2 -10   7     1707.00     2001.86    169.77 o 
   3 -10   7     5463.52     6003.85    292.51 o 
   4 -10   7     3138.31     3529.40    225.98 o 
   5 -10   7      644.71      656.71    104.96 o 
   6 -10   7       65.88       -8.22     70.16 o 
   7 -10   7        4.63       14.72     73.03 o 
   8 -10   7        3.12      -39.19     68.25 o 
   9 -10   7       57.47      -76.85     67.68 o 
  -7  -9   7      104.86      147.13     47.51 o 
  -6  -9   7      107.45      151.39     51.25 o 
  -5  -9   7        0.80       20.45     30.10 o 
  -4  -9   7     1743.51     1704.57    105.66 o 
  -3  -9   7     7094.44     7145.22    208.95 o 
  -2  -9   7     6220.00     6427.44    415.82 o 
  -1  -9   7      949.47      868.98     76.83 o 
   0  -9   7      182.49      202.84     91.00 o 
   1  -9   7     1452.76     1422.96    154.86 o 
   2  -9   7     1914.22     1941.83    160.21 o 
   3  -9   7      287.04      165.37     70.74 o 
   4  -9   7        0.19       -5.35     71.50 o 
   5  -9   7       36.46       66.72     74.94 o 
   6  -9   7       85.42      137.27     73.41 o 
   7  -9   7     1198.29     1291.43    138.99 o 
   8  -9   7      703.25      581.96    111.65 o 
   9  -9   7      118.36       58.69     79.91 o 
  -8  -8   7      906.31      966.17    144.06 o 
  -7  -8   7      512.21      485.00     67.55 o 
  -6  -8   7        1.60       20.22     48.94 o 
  -5  -8   7     1579.91     1556.34     99.22 o 
  -4  -8   7     5173.24     5037.20    170.54 o 
  -3  -8   7     4609.31     4715.63    162.06 o 
  -2  -8   7      241.65      222.94     43.45 o 
  -1  -8   7      214.47      157.34     67.87 o 
   0  -8   7      162.07      202.46     72.08 o 
   1  -8   7      375.37      406.26     87.56 o 
   2  -8   7       13.56       12.24     54.30 o 
   3  -8   7       12.70       83.16     76.47 o 
   4  -8   7      335.45      459.79     95.21 o 
   5  -8   7     2671.76     2725.86    178.18 o 
   6  -8   7     2739.14     3033.47    196.34 o 
   7  -8   7      643.71      613.88    107.44 o 
   8  -8   7      109.49      131.91     77.62 o 
   9  -8   7     1225.07     1202.34    147.21 o 
  -9  -7   7     1347.46     1347.89    103.75 o 
  -8  -7   7      522.22      494.61     63.27 o 
  -7  -7   7      195.10      196.50     49.59 o 
  -6  -7   7     1225.55     1317.45    123.03 o 
  -5  -7   7     1065.88      919.27     79.61 o 
  -4  -7   7      187.60      199.47     49.87 o 
  -3  -7   7       56.19       50.34     35.88 o 
  -2  -7   7       19.42       50.38     39.57 o 
  -1  -7   7     1000.34      794.74    113.18 o 
   0  -7   7     3167.79     2978.03    182.96 o 
   1  -7   7      459.88      418.11     96.16 o 
   2  -7   7     1386.38     1360.83    124.08 o 
   3  -7   7     5301.39     5654.18    241.27 o 
   4  -7   7     4675.39     4939.74    225.98 o 
   5  -7   7     1872.21     1923.47    149.69 o 
   6  -7   7       17.10       30.59     44.55 o 
   7  -7   7      707.99      742.17    109.36 o 
   8  -7   7      564.76      464.38     97.12 o 
  -9  -6   7       16.23        2.75     39.46 o 
  -8  -6   7       15.42      -21.37     30.59 o 
  -7  -6   7      500.06      453.20     61.84 o 
  -6  -6   7      102.72       61.36     30.95 o 
  -5  -6   7      340.64      249.26     60.89 o 
  -4  -6   7       40.71       28.35     30.09 o 
  -3  -6   7     1852.29     1672.68    143.19 o 
  -2  -6   7     7599.12     7597.02    135.98 o 
  -1  -6   7     8783.18     8786.80    233.62 o 
   0  -6   7     3343.79     3244.92    175.50 o 
   1  -6   7      730.96      657.28    100.94 o 
   2  -6   7     4391.82     4194.32    196.34 o 
   3  -6   7     2230.42     2009.12    144.15 o 
   4  -6   7     1487.84     1377.27    123.12 o 
   5  -6   7       46.25       64.05     59.46 o 
   6  -6   7      462.83      451.57     86.61 o 
   7  -6   7        0.08       14.53     55.63 o 
   8  -6   7      209.08      124.65     67.68 o 
   9  -6   7       37.12       30.40     55.06 o 
  -9  -5   7        3.35        0.70     37.81 o 
  -8  -5   7      512.54      431.40     57.82 o 
  -7  -5   7      686.75      728.27     67.73 o 
  -6  -5   7       17.61       30.25     26.68 o 
  -5  -5   7      554.30      531.08     54.19 o 
  -4  -5   7     5307.22     5428.00    155.10 o 
  -3  -5   7     6831.91     6846.77    167.91 o 
  -2  -5   7     2405.08     2522.80     81.90 o 
  -1  -5   7        0.51       14.87     23.59 o 
   0  -5   7     2747.74     2613.97     93.45 o 
   1  -5   7      854.60      674.08     57.01 o 
   2  -5   7      310.10      286.39     73.80 o 
   3  -5   7        2.17       70.74     59.07 o 
   4  -5   7      552.79      481.20     79.72 o 
   5  -5   7       52.28      157.15     60.22 o 
   6  -5   7     1029.53     1039.83    107.64 o 
   7  -5   7      631.52      582.51     66.26 o 
   8  -5   7        6.79       21.03     51.05 o 
   9  -5   7      544.70      491.72    102.28 o 
 -10  -4   7     1026.82      977.51    134.21 o 
  -9  -4   7     2284.28     2387.47    186.21 o 
  -8  -4   7     1717.28     1727.13    231.71 o 
  -7  -4   7      467.36      492.73     57.60 o 
  -6  -4   7     1431.22     1471.60     84.89 o 
  -5  -4   7     7788.56     7888.12    374.72 o 
  -4  -4   7     4078.64     3879.08    123.96 o 
  -3  -4   7      612.28      552.80     46.17 o 
  -2  -4   7      857.89      821.38     52.88 o 
  -1  -4   7     4537.21     4441.24    117.94 o 
   0  -4   7       49.13       32.68     30.99 o 
   1  -4   7     1684.25     1716.76    105.82 o 
   2  -4   7       33.16       31.04     28.16 o 
   3  -4   7      981.43      781.72     61.89 o 
   4  -4   7     1882.19     1765.56     91.13 o 
   5  -4   7     4693.79     4935.83    151.13 o 
   6  -4   7     1382.51     1335.31     88.62 o 
   7  -4   7      218.56      213.93     68.25 o 
   8  -4   7      944.51     1004.47    138.80 o 
   9  -4   7      892.94      760.33    134.02 o 
 -10  -3   7     2313.43     2193.04    183.92 o 
  -9  -3   7      718.84      581.76     95.78 o 
  -8  -3   7       18.62       44.00     32.66 o 
  -7  -3   7      552.49      561.52     56.46 o 
  -6  -3   7     5343.51     5413.98    268.80 o 
  -5  -3   7     1334.82     1278.78     73.38 o 
  -4  -3   7        0.57        9.83     17.92 o 
  -3  -3   7     1608.94     1524.27     75.52 o 
  -2  -3   7      717.89      689.74     51.95 o 
  -1  -3   7     3168.84     3169.71    101.69 o 
   0  -3   7     2693.92     2688.15     97.26 o 
   1  -3   7     1523.13     1436.15     75.56 o 
   2  -3   7     6095.92     5623.27    142.42 o 
   3  -3   7     8159.49     7875.29    172.78 o 
   4  -3   7     4680.22     4801.63    139.77 o 
   5  -3   7      320.27      294.90     48.71 o 
   6  -3   7      158.36      237.26     79.91 o 
   7  -3   7      959.76     1010.39    133.44 o 
   8  -3   7      531.42      657.85    114.52 o 
   9  -3   7        8.87       24.47     76.85 o 
 -11  -2   7      835.16     1172.32    147.59 o 
 -10  -2   7        1.69      -28.87     39.00 o 
  -9  -2   7      305.61      325.58     84.50 o 
  -8  -2   7       35.02       36.71     56.02 o 
  -7  -2   7      168.87      179.01     38.82 o 
  -6  -2   7       55.50      -10.64     27.63 o 
  -5  -2   7      681.24      569.74     46.99 o 
  -4  -2   7     3587.40     3596.22    112.70 o 
  -3  -2   7     9407.58     9468.13    166.81 o 
  -2  -2   7     6372.45     6269.89    136.60 o 
  -1  -2   7     4785.09     4930.13    125.11 o 
   0  -2   7     1856.99     1706.70     76.60 o 
   1  -2   7    15555.16    15489.39    229.03 o 
   2  -2   7     9487.29     9508.74    182.51 o 
   3  -2   7     2088.11     2119.38     92.91 o 
   4  -2   7      270.65      241.04     44.28 o 
   5  -2   7       47.48       13.57     64.24 o 
   6  -2   7        4.43      -43.40     41.30 o 
   7  -2   7       97.32       74.75     76.28 o 
   8  -2   7       62.08      124.27     66.15 o 
 -11  -1   7       14.57      -15.10     64.43 o 
 -10  -1   7        9.51      -53.72     59.84 o 
  -9  -1   7      462.01      533.78     90.24 o 
  -8  -1   7       75.76       73.03     56.21 o 
  -7  -1   7       17.67        2.64     24.24 o 
  -6  -1   7      965.54      972.79     45.24 o 
  -5  -1   7     8097.94     8407.39    156.05 o 
  -4  -1   7    12468.29    12366.66    189.16 o 
  -3  -1   7     8015.23     8403.55    158.45 o 
  -2  -1   7     1246.27     1164.48     64.31 o 
  -1  -1   7     1513.21     1685.35     75.83 o 
   0  -1   7     5720.54     5763.37    141.38 o 
   1  -1   7     3269.13     3175.22    100.52 o 
   2  -1   7      496.03      428.53     48.71 o 
   3  -1   7      669.46      652.88     91.19 o 
   4  -1   7     1664.56     1533.27    142.81 o 
   5  -1   7     1371.88     1317.05    134.97 o 
   6  -1   7     1511.44     1732.68    159.83 o 
   7  -1   7      262.31      123.50     82.97 o 
   8  -1   7      403.19      326.35    109.93 o 
 -11   0   7      506.44      519.25     98.08 o 
 -10   0   7     2324.21     2332.03    186.40 o 
  -9   0   7     1741.22     1725.98    155.81 o 
  -8   0   7       60.91       11.66     54.10 o 
  -7   0   7     2483.19     2535.76     94.79 o 
  -6   0   7    11614.59    11967.03    426.43 o 
  -5   0   7    11080.41    11192.84    201.89 o 
  -4   0   7     1067.00      888.25     66.72 o 
  -3   0   7      802.85      758.78     53.79 o 
  -2   0   7      630.68      608.18     49.01 o 
  -1   0   7      615.44      578.61     49.37 o 
   0   0   7      805.39      811.83     53.67 o 
   1   0   7     1686.96     1690.32     71.32 o 
   2   0   7     3136.14     2989.31    172.06 o 
   3   0   7     7888.44     7683.57    287.92 o 
   4   0   7     5681.43     5932.73    268.42 o 
   5   0   7     3335.45     3325.41    214.31 o 
   6   0   7       89.95      100.94     76.47 o 
   7   0   7      869.79      919.01    129.81 o 
   8   0   7     1034.18     1033.33    144.53 o 
 -11   1   7     2357.33     2114.85    189.46 o 
 -10   1   7     1022.19     1150.72    139.18 o 
  -9   1   7       48.79        6.31     39.19 o 
  -8   1   7      956.60      968.14    115.47 o 
  -7   1   7     3681.63     3595.56    118.16 o 
  -6   1   7     2171.72     2142.99     89.04 o 
  -5   1   7     2371.16     2244.42    110.41 o 
  -4   1   7      854.51      889.18     58.13 o 
  -3   1   7       32.17       34.36     26.75 o 
  -2   1   7     4552.16     4524.07    242.99 o 
  -1   1   7     2887.00     3074.51     91.21 o 
   0   1   7        0.32       -2.83     21.18 o 
   1   1   7     1763.05     1875.87    148.93 o 
   2   1   7     6607.37     6516.41    263.26 o 
   3   1   7     3715.78     3720.39    207.62 o 
   4   1   7      860.87      849.23    119.87 o 
   5   1   7       92.23      151.99     79.15 o 
   6   1   7     1218.88     1182.84    140.33 o 
   7   1   7      421.14      433.98    112.41 o 
 -12   2   7     1000.62      972.35    147.21 o 
 -11   2   7       44.68       -1.34     68.44 o 
 -10   2   7       71.40        1.91     61.94 o 
  -9   2   7      105.03       81.83     61.75 o 
  -8   2   7       33.11        4.97     33.56 o 
  -7   2   7      367.93      391.87     94.54 o 
  -6   2   7      165.54      170.71     31.88 o 
  -5   2   7     1569.42     1530.80     77.52 o 
  -4   2   7     5717.08     5501.40    135.65 o 
  -3   2   7    12184.54    11748.42    192.41 o 
  -2   2   7     4349.24     4530.31    178.37 o 
  -1   2   7     1092.18     1060.53     53.71 o 
   0   2   7     6838.53     7141.19    258.86 o 
   1   2   7     3972.79     3995.30    203.80 o 
   2   2   7     1474.57     1510.90    147.97 o 
   3   2   7       22.04      -15.10     70.74 o 
   4   2   7      650.97      653.84    106.11 o 
   5   2   7       14.47       19.50     54.49 o 
   6   2   7      284.21      260.20     92.53 o 
   7   2   7      106.87      122.16     86.22 o 
 -12   3   7        4.88      -10.90     66.34 o 
 -11   3   7        0.04      -23.90     61.56 o 
 -10   3   7       76.52       64.24     51.81 o 
  -9   3   7     1397.67     1201.57     85.36 o 
  -8   3   7     1248.29     1280.06    111.36 o 
  -7   3   7      218.55      176.04     40.18 o 
  -6   3   7     2564.78     2584.89    104.71 o 
  -5   3   7     4955.46     4997.63    137.00 o 
  -4   3   7     6994.88     7045.19    155.64 o 
  -3   3   7     1987.28     1819.25    123.22 o 
  -2   3   7     2475.28     2444.11     81.87 o 
  -1   3   7     5887.39     5616.52    229.04 o 
   0   3   7     1122.63      992.61    107.25 o 
   1   3   7      375.11      472.41     97.12 o 
   2   3   7        1.63      -14.15     50.47 o 
   3   3   7       82.42       27.34     71.31 o 
   4   3   7     1420.30     1496.38    160.21 o 
   5   3   7      880.05      991.66    144.15 o 
   6   3   7       40.58       56.40     65.96 o 
 -12   4   7      439.44      493.06    110.50 o 
 -11   4   7     1692.09     1794.62    169.00 o 
 -10   4   7     1114.99     1029.98     82.62 o 
  -9   4   7     1397.16     1324.63     96.83 o 
  -8   4   7      191.94      177.29     43.18 o 
  -7   4   7     6358.82     6455.04    174.79 o 
  -6   4   7     1973.05     1933.50     95.15 o 
  -5   4   7      333.01      347.12     44.37 o 
  -4   4   7       41.56       23.58     26.49 o 
  -3   4   7     1236.85     1225.28     67.14 o 
  -2   4   7      383.81      343.74     70.74 o 
  -1   4   7     1367.71     1407.67    126.37 o 
   0   4   7     1089.30      988.41    122.36 o 
   1   4   7      361.59      359.61     91.96 o 
   2   4   7     1677.85     1645.50    148.93 o 
   3   4   7     3498.65     3894.17    231.33 o 
   4   4   7     2466.99     2696.99    206.28 o 
   5   4   7        1.30      -69.21     69.02 o 
   6   4   7      503.49      419.64    110.89 o 
 -11   5   7     1338.61     1295.06    152.75 o 
 -10   5   7       70.04       72.20     37.32 o 
  -9   5   7      424.04      372.44     79.24 o 
  -8   5   7     1392.37     1509.90     94.29 o 
  -7   5   7     1611.97     1557.08     91.37 o 
  -6   5   7        0.36       -1.75     30.27 o 
  -5   5   7      267.69      272.33     43.54 o 
  -4   5   7     1401.02     1398.01     76.71 o 
  -3   5   7      520.85      518.48     82.40 o 
  -2   5   7     4414.17     4708.22    224.26 o 
  -1   5   7     1623.42     1416.65    130.77 o 
   0   5   7      807.10      751.34    104.19 o 
   1   5   7     2301.14     2451.52    183.73 o 
   2   5   7     3207.94     3079.36    202.84 o 
   3   5   7      888.43      800.09    124.65 o 
   4   5   7      136.44      149.69     86.61 o 
   5   5   7      626.03      695.52    117.00 o 
 -11   6   7        0.37       -3.26     44.49 o 
 -10   6   7       32.49        6.31     61.94 o 
  -9   6   7        7.94      -11.18     36.91 o 
  -8   6   7      744.91      682.60     85.17 o 
  -7   6   7      155.28       96.95     35.40 o 
  -6   6   7     1696.76     1596.58    139.47 o 
  -5   6   7      983.29      983.32     72.50 o 
  -4   6   7     1920.30     1787.16    143.39 o 
  -3   6   7     3649.69     3667.62    205.52 o 
  -2   6   7      792.67      744.46    101.33 o 
  -1   6   7     5654.38     5525.33    252.93 o 
   0   6   7     2371.95     2383.07    180.48 o 
   1   6   7     1332.07     1214.00    132.68 o 
   2   6   7      118.99      113.75     61.94 o 
   3   6   7      247.18      240.70     91.58 o 
   4   6   7       28.35       10.51     74.56 o 
 -11   7   7       64.43       32.97     45.73 o 
 -10   7   7      723.45      761.56     78.30 o 
  -9   7   7     1099.12      969.78     84.56 o 
  -8   7   7       30.03       36.36     38.53 o 
  -7   7   7     1648.63     1476.14    104.96 o 
  -6   7   7     8223.80     8554.50    211.69 o 
  -5   7   7     5704.88     5939.81    265.36 o 
  -4   7   7     1281.19     1187.23    122.55 o 
  -3   7   7       85.69       77.05     50.28 o 
  -2   7   7     3555.49     3472.22    130.78 o 
  -1   7   7     1317.34     1315.33     89.44 o 
   0   7   7      129.65      178.18     79.53 o 
   1   7   7       50.97      131.92     76.47 o 
   2   7   7       31.30       12.99     43.74 o 
   3   7   7     1138.83     1234.69    152.85 o 
 -11   8   7      955.97     1123.27    132.20 o 
 -10   8   7      347.77      429.24     67.37 o 
  -9   8   7       62.83       77.04     45.79 o 
  -8   8   7     2184.79     2058.72    149.69 o 
  -7   8   7     2638.87     2579.69    122.88 o 
  -6   8   7     1296.30     1307.76     68.91 o 
  -5   8   7      278.70      242.80     77.24 o 
  -4   8   7       14.21       32.50     46.84 o 
  -3   8   7      249.75      340.49     75.33 o 
  -2   8   7       42.18       41.68     62.71 o 
  -1   8   7       12.02        5.88     32.71 o 
   0   8   7       74.13        4.28     40.56 o 
   1   8   7      935.71      987.99     90.30 o 
   2   8   7     3727.50     3872.64    172.35 o 
 -10   9   7      284.73      267.22     49.80 o 
  -9   9   7     1133.19     1146.37     75.20 o 
  -8   9   7      838.08      795.09     63.70 o 
  -7   9   7      216.40      186.55     38.14 o 
  -6   9   7       10.06      -35.94     39.96 o 
  -5   9   7      292.11      206.67     64.43 o 
  -4   9   7     2319.78     2387.28    185.64 o 
  -3   9   7     1888.11     2148.49    181.62 o 
  -2   9   7      301.43      270.52     87.75 o 
  -1   9   7       44.26      159.25     73.99 o 
   0   9   7     2079.54     2120.53    125.40 o 
   1   9   7     3138.21     3013.76    150.33 o 
  -9  10   7       40.32       63.32     35.55 o 
  -8  10   7       15.84       10.71     59.27 o 
  -7  10   7      319.91      268.61     84.50 o 
  -6  10   7     1450.91     1339.03    151.03 o 
  -5  10   7     2716.57     2920.67    215.08 o 
  -4  10   7     1657.16     1632.11    164.42 o 
  -3  10   7       13.08       -9.37     61.56 o 
  -2  10   7      888.44     1073.29    138.22 o 
  -1  10   7     1634.40     1609.55    167.09 o 
   0  10   7     1156.41     1181.12    148.55 o 
  -8  11   7      612.77      702.21    122.55 o 
  -7  11   7     1836.26     1881.22    182.58 o 
  -6  11   7     2398.10     2351.34    196.34 o 
  -5  11   7      914.69     1071.19    142.24 o 
  -4  11   7      136.08      149.12     75.71 o 
  -3  11   7      875.81      810.23    120.06 o 
  -2  11   7      621.26      530.72    111.65 o 
  -1 -14   8     2310.46     2290.92    215.46 o 
   0 -14   8     1956.99     2362.81    212.98 o 
   1 -14   8      491.66      551.18    130.96 o 
   2 -14   8        0.37      -41.10     59.84 o 
   3 -14   8      450.45      506.44    117.58 o 
   4 -14   8      477.89      336.29    122.93 o 
   5 -14   8       59.72      -15.29     98.65 o 
  -3 -13   8      794.52     1006.31     98.68 o 
  -2 -13   8     1575.22     1671.53    121.86 o 
  -1 -13   8      470.09      435.32    108.40 o 
   0 -13   8      118.11       34.60     89.09 o 
   1 -13   8        0.61      -48.56     80.10 o 
   2 -13   8       49.89        3.44     67.68 o 
   3 -13   8        6.31      -10.71     62.71 o 
   4 -13   8       48.39      -55.25     82.59 o 
   5 -13   8        5.61      -14.53     86.99 o 
   6 -13   8      228.86      235.73     93.49 o 
  -4 -12   8      690.13      687.66     81.87 o 
  -3 -12   8      760.46      627.68     75.45 o 
  -2 -12   8       46.55       48.00     41.04 o 
  -1 -12   8       14.64       49.52     76.66 o 
   0 -12   8       34.44       52.38     65.58 o 
   1 -12   8      265.76      196.73     80.30 o 
   2 -12   8      670.67      849.23    142.62 o 
   3 -12   8      232.36      198.45    101.90 o 
   4 -12   8      431.47      351.77    114.71 o 
   5 -12   8     2150.83     2215.03    206.48 o 
   6 -12   8     2474.09     2652.07    228.08 o 
   7 -12   8     1197.79     1255.49    169.00 o 
  -5 -11   8      252.02      204.47     70.64 o 
  -4 -11   8      123.65      120.64     44.81 o 
  -3 -11   8       22.12       12.44     36.88 o 
  -2 -11   8       95.09       81.12     43.23 o 
  -1 -11   8     1303.93     1267.72    153.33 o 
   0 -11   8     2126.84     2330.12    196.73 o 
   1 -11   8     1333.72     1136.76    150.08 o 
   2 -11   8      120.06      123.69     73.80 o 
   3 -11   8      446.95      379.30    110.50 o 
   4 -11   8     2429.01     2557.05    205.14 o 
   5 -11   8     2064.45     1962.67    182.00 o 
   6 -11   8      526.22      513.51    116.24 o 
   7 -11   8       30.79       14.53     59.65 o 
   8 -11   8       18.85      -15.68     79.34 o 
  -6 -10   8      391.06      400.75     68.93 o 
  -5 -10   8      618.25      598.47     71.13 o 
  -4 -10   8      103.11      124.15     41.09 o 
  -3 -10   8      594.69      526.43     67.72 o 
  -2 -10   8     5031.21     4848.57    175.47 o 
  -1 -10   8     7141.61     6711.41    304.36 o 
   0 -10   8     1382.58     1411.87    151.42 o 
   1 -10   8       65.40       14.91     83.35 o 
   2 -10   8      616.20      601.65    108.02 o 
   3 -10   8      899.06      938.32    137.08 o 
   4 -10   8      403.52      338.39     99.80 o 
   5 -10   8        0.12      -47.03     70.16 o 
   6 -10   8        5.68      -47.41     69.21 o 
   7 -10   8      399.19      419.07    107.44 o 
   8 -10   8      392.33      490.95    111.84 o 
  -7  -9   8     1024.95     1103.53    128.47 o 
  -6  -9   8      883.89      923.37     86.24 o 
  -5  -9   8       37.10       26.47     31.53 o 
  -4  -9   8      958.19      950.91     83.20 o 
  -3  -9   8     3562.25     3519.28    150.56 o 
  -2  -9   8     3213.64     3149.68    141.54 o 
  -1  -9   8      517.99      501.28    109.16 o 
   0  -9   8       48.09       32.31     84.88 o 
   1  -9   8       34.18       62.33     65.96 o 
   2  -9   8       14.08       -4.78     57.93 o 
   3  -9   8       58.65       71.69     85.46 o 
   4  -9   8        0.33       30.78     76.09 o 
   5  -9   8      289.35      213.36     84.88 o 
   6  -9   8     1005.73     1073.48    128.09 o 
   7  -9   8     1657.45     1786.97    170.34 o 
   8  -9   8      382.40      324.43     99.22 o 
  -8  -8   8     1497.73     1661.46    116.58 o 
  -7  -8   8      445.46      372.60     58.58 o 
  -6  -8   8        9.09       60.09     42.62 o 
  -5  -8   8      687.67      680.08     74.56 o 
  -4  -8   8      844.00      746.96     76.54 o 
  -3  -8   8      132.54      153.20     44.53 o 
  -2  -8   8       67.86       17.78     56.02 o 
  -1  -8   8       50.53       22.37     78.00 o 
   0  -8   8     1018.66      845.21    126.18 o 
   1  -8   8     1424.92     1496.38    153.71 o 
   2  -8   8     1097.08     1089.16    132.49 o 
   3  -8   8      136.23      309.14     97.31 o 
   4  -8   8     4021.29     4136.20    227.89 o 
   5  -8   8     5273.80     5563.18    261.73 o 
   6  -8   8     2568.59     2474.84    179.33 o 
   7  -8   8      202.70      121.21     74.37 o 
   8  -8   8       77.98       78.00     75.52 o 
  -8  -7   8      208.11      167.96     49.77 o 
  -7  -7   8       84.52       46.11     32.42 o 
  -6  -7   8      110.29      119.61     46.75 o 
  -5  -7   8       15.68      -43.55     35.27 o 
  -4  -7   8      125.24       92.02     39.96 o 
  -3  -7   8      130.68       93.23     39.00 o 
  -2  -7   8      981.53      981.14    113.75 o 
  -1  -7   8     6531.73     6425.15    169.39 o 
   0  -7   8     6738.55     6609.36    225.12 o 
   1  -7   8     1796.51     1603.44    149.31 o 
   2  -7   8      178.11      211.83     69.78 o 
   3  -7   8     1329.90     1388.55    131.34 o 
   4  -7   8     1666.46     1839.35    146.64 o 
   5  -7   8      471.67      432.26     90.05 o 
   6  -7   8        1.73        3.44     60.41 o 
   7  -7   8       22.24      -15.10     58.50 o 
   9  -7   8       79.02       97.31     75.71 o 
  -9  -6   8       31.79       -7.54     40.74 o 
  -8  -6   8      266.35      306.57     60.41 o 
  -7  -6   8      670.22      721.01     81.16 o 
  -6  -6   8      672.36      688.62     68.04 o 
  -5  -6   8     1368.82     1362.30    197.97 o 
  -4  -6   8      286.43      300.67     49.50 o 
  -3  -6   8     7743.87     7898.08    293.08 o 
  -2  -6   8     8837.11     8681.54    297.86 o 
  -1  -6   8     3566.87     3638.35    113.36 o 
   0  -6   8       64.78       43.46     30.56 o 
   1  -6   8      927.67      838.31     66.66 o 
   2  -6   8      897.86      786.18     65.91 o 
   3  -6   8      136.57      122.36     74.94 o 
   4  -6   8       61.50       30.02     64.62 o 
   5  -6   8        8.93      -36.32     52.96 o 
   6  -6   8      183.98      166.14     67.68 o 
   7  -6   8     1138.65     1225.85    141.47 o 
   8  -6   8      827.77      769.50    128.86 o 
   9  -6   8       72.58       51.62     74.37 o 
 -10  -5   8       42.67       40.15     51.43 o 
  -9  -5   8      537.81      357.13     94.44 o 
  -8  -5   8     2873.68     2751.68    130.63 o 
  -7  -5   8     2483.89     2641.25    165.08 o 
  -6  -5   8      376.43      349.39     50.59 o 
  -5  -5   8      160.65      202.90     42.41 o 
  -4  -5   8     6640.46     6993.62    180.06 o 
  -3  -5   8     6475.56     6512.59    256.57 o 
  -2  -5   8     1154.17     1148.67     91.77 o 
  -1  -5   8      129.49      133.63     48.56 o 
   0  -5   8     1437.40     1370.23     77.58 o 
   1  -5   8       52.96       19.46     36.25 o 
   2  -5   8     1179.61     1116.17     76.35 o 
   3  -5   8      122.35       73.13     41.89 o 
   4  -5   8      181.45      184.92     43.96 o 
   5  -5   8     1957.02     1900.92    102.97 o 
   6  -5   8     2630.40     3003.54    134.74 o 
   7  -5   8      821.62      904.67    122.74 o 
   8  -5   8        3.57       -8.99     66.91 o 
 -10  -4   8     2030.85     1974.71    187.55 o 
  -9  -4   8     3140.10     3417.17    231.14 o 
  -8  -4   8      763.86      666.46     66.49 o 
  -7  -4   8      250.15      189.71     38.62 o 
  -6  -4   8        8.11       31.17     30.29 o 
  -5  -4   8     1539.03     1449.82     84.11 o 
  -4  -4   8      171.03      122.74     55.44 o 
  -3  -4   8       27.99       27.20     29.28 o 
  -2  -4   8     1909.86     1909.47     84.38 o 
  -1  -4   8     1793.81     1747.73     80.97 o 
   0  -4   8     3532.33     3370.89    112.41 o 
   1  -4   8     4397.41     4177.58    128.81 o 
   2  -4   8       89.66       59.17     39.83 o 
   3  -4   8     5165.23     4960.07    163.65 o 
   4  -4   8     4908.86     4569.02    148.08 o 
   5  -4   8     2623.01     2723.40    119.50 o 
   6  -4   8     1021.90      920.92    126.56 o 
   7  -4   8       11.51       38.62     70.16 o 
   8  -4   8      322.21      352.16    102.86 o 
 -10  -3   8     1369.07     1489.49    158.68 o 
  -9  -3   8       16.50       23.90     64.62 o 
  -8  -3   8      467.52      392.30     79.34 o 
  -7  -3   8      222.10      208.80     44.41 o 
  -6  -3   8      262.63      264.01     43.47 o 
  -5  -3   8       35.70      -46.84     32.88 o 
  -4  -3   8      918.35      878.54     53.93 o 
  -3  -3   8     2118.88     2106.77    108.50 o 
  -2  -3   8    14153.73    14233.81    223.01 o 
  -1  -3   8    11322.43    11337.27    201.61 o 
   0  -3   8     5244.26     4844.58    203.32 o 
   1  -3   8      171.48      140.13     49.80 o 
   2  -3   8     5470.87     5653.56    155.16 o 
   3  -3   8     5343.51     5391.67    152.22 o 
   4  -3   8     1718.89     1577.82    139.18 o 
   5  -3   8       26.97      -56.78     40.34 o 
   6  -3   8        0.09        3.06     45.50 o 
   7  -3   8       19.03        5.93     53.15 o 
   8  -3   8      110.23      249.30     86.03 o 
 -11  -2   8      204.19      235.15     88.33 o 
 -10  -2   8        8.74       -8.60     59.84 o 
  -9  -2   8       38.16       12.62     55.82 o 
  -8  -2   8     1112.28      960.69    115.47 o 
  -7  -2   8      572.89      593.50     56.67 o 
  -6  -2   8      157.57      109.36     49.32 o 
  -5  -2   8      139.96      135.42     30.54 o 
  -4  -2   8     4795.00     4787.75    122.05 o 
  -3  -2   8    10738.95    11164.84    193.60 o 
  -2  -2   8     7908.54     8100.73    168.19 o 
  -1  -2   8      751.18      729.84     60.04 o 
   0  -2   8      354.88      333.90     49.89 o 
   1  -2   8     1497.38     1387.36     77.47 o 
   2  -2   8      799.85      760.64     61.56 o 
   3  -2   8      102.97      120.64     70.74 o 
   4  -2   8      309.51      294.61     86.99 o 
   5  -2   8      351.00      217.95     70.93 o 
   6  -2   8     1166.67     1152.82    137.27 o 
   7  -2   8     1665.19     1606.88    173.97 o 
   8  -2   8      104.72      -23.90     79.15 o 
 -11  -1   8        0.72      -32.88     44.55 o 
 -10  -1   8      889.94      959.54    132.49 o 
  -9  -1   8     3567.15     3694.58    229.61 o 
  -8  -1   8     2174.37     2219.42    167.28 o 
  -7  -1   8      356.81      317.74     78.38 o 
  -6  -1   8      922.12      821.22     56.39 o 
  -5  -1   8     8568.38     8694.21    170.01 o 
  -4  -1   8    10083.20    10033.03    184.86 o 
  -3  -1   8     5514.56     5489.11    137.92 o 
  -2  -1   8       19.14       -1.29     25.46 o 
  -1  -1   8     1743.60     1678.37     78.93 o 
   0  -1   8       45.58       65.52     33.55 o 
   1  -1   8      637.51      633.84     55.26 o 
   2  -1   8      279.68      331.13     84.69 o 
   3  -1   8       98.88      101.52     58.50 o 
   4  -1   8     2670.91     2671.95    192.14 o 
   5  -1   8     3682.25     3774.11    232.09 o 
   6  -1   8     1739.91     1998.23    180.67 o 
   7  -1   8       57.19       83.74     82.78 o 
 -11   0   8     1276.96     1366.37    159.83 o 
 -10   0   8     2470.03     2381.35    194.62 o 
  -9   0   8     1893.53     1844.71    162.89 o 
  -8   0   8      121.18       78.38     52.77 o 
  -7   0   8      712.83      684.05     91.58 o 
  -6   0   8      530.72      613.65     62.71 o 
  -5   0   8      372.40      406.23     48.09 o 
  -4   0   8      757.33      734.03     56.99 o 
  -3   0   8      217.61      182.29     34.40 o 
  -2   0   8     1431.89     1457.30     72.54 o 
  -1   0   8     5210.28     5103.14    131.03 o 
   0   0   8     3239.12     3288.38    120.16 o 
   1   0   8       26.19        8.03     64.43 o 
   2   0   8     2599.74     2370.84    165.56 o 
   3   0   8     5774.42     5916.68    271.86 o 
   4   0   8     3362.11     3789.59    225.40 o 
   5   0   8      474.62      459.22     94.83 o 
   6   0   8       22.76       23.32     59.84 o 
   7   0   8      138.86       -4.21     81.44 o 
 -11   1   8     1122.97     1101.97    139.56 o 
 -10   1   8       68.89       98.84     66.91 o 
  -9   1   8       24.33       -6.31     41.10 o 
  -8   1   8      456.90      491.72     82.21 o 
  -7   1   8        5.88       33.45     31.06 o 
  -6   1   8     1943.92     1906.73     88.71 o 
  -5   1   8      173.51      145.45     36.28 o 
  -4   1   8      452.83      447.40     46.36 o 
  -3   1   8     3343.68     3394.47    113.08 o 
  -2   1   8    13923.51    14198.69    219.76 o 
  -1   1   8     6296.12     6580.26    141.82 o 
   0   1   8      464.15      426.53     77.05 o 
   1   1   8     2890.69     3021.04    196.53 o 
   2   1   8     3859.53     3998.55    225.21 o 
   3   1   8     2355.43     2343.12    182.77 o 
   4   1   8       67.17       98.65     63.66 o 
   5   1   8      450.08      459.22    110.31 o 
   6   1   8        0.07       42.82     63.47 o 
   7   1   8       33.02       15.87     85.46 o 
 -11   2   8        0.28       35.18     56.21 o 
 -10   2   8       16.92       56.21     50.47 o 
  -9   2   8      276.05      243.18     67.87 o 
  -8   2   8      623.34      586.10     59.60 o 
  -7   2   8     1724.09     1658.80     89.34 o 
  -6   2   8       29.77       33.33     31.26 o 
  -5   2   8     2258.40     2339.50    102.28 o 
  -4   2   8     3511.17     3485.60    260.87 o 
  -3   2   8     4753.53     4755.61    135.83 o 
  -2   2   8     1927.28     1737.00     75.17 o 
  -1   2   8      135.95      125.22     73.41 o 
   0   2   8     2837.35     2929.09    181.24 o 
   1   2   8     1553.05     1267.91    138.61 o 
   2   2   8      133.94       92.34     82.97 o 
   3   2   8      172.92      151.22     69.78 o 
   4   2   8      195.24      219.86     95.78 o 
   5   2   8     1168.89     1237.32    160.21 o 
   6   2   8     1575.97     1673.03    182.00 o 
 -11   3   8      544.42      628.03    110.12 o 
 -10   3   8     1982.87     2152.70    184.11 o 
  -9   3   8     2883.56     2711.05    124.23 o 
  -8   3   8      948.62      862.52     78.67 o 
  -7   3   8      481.03      422.24     51.17 o 
  -6   3   8     4520.44     4465.96    141.47 o 
  -5   3   8     3379.56     3358.73    119.70 o 
  -4   3   8      482.52      464.36     50.02 o 
  -3   3   8      284.14      309.73     54.87 o 
  -2   3   8      417.31      438.57     88.33 o 
  -1   3   8      118.76       51.81     72.46 o 
   0   3   8     1900.87     1808.96    156.96 o 
   1   3   8      624.45      484.26    104.77 o 
   2   3   8      134.00      119.11     78.96 o 
   3   3   8     1826.70     1794.62    164.03 o 
   4   3   8     3246.70     3321.20    235.54 o 
   5   3   8     1233.29     1266.19    165.18 o 
   6   3   8      116.81       86.61     96.74 o 
 -11   4   8     2156.04     2218.85    195.20 o 
 -10   4   8     1851.50     1921.37    176.27 o 
  -9   4   8      639.70      572.19     65.46 o 
  -8   4   8       52.30       22.15     31.62 o 
  -7   4   8     2130.68     1993.75    101.91 o 
  -6   4   8      406.05      428.58     51.63 o 
  -5   4   8      296.61      267.10     43.86 o 
  -4   4   8      240.36      221.45     39.61 o 
  -3   4   8      456.97      414.86     87.94 o 
  -2   4   8     1224.36     1263.13    123.89 o 
  -1   4   8     6537.80     7050.00    287.92 o 
   0   4   8     1556.57     1577.63    146.06 o 
   1   4   8      424.90      384.08     85.84 o 
   2   4   8     2000.87     1807.43    164.22 o 
   3   4   8     2813.42     2881.67    210.68 o 
   4   4   8      715.97      809.27    132.87 o 
   5   4   8       30.74      -48.94     80.30 o 
 -11   5   8      359.65      360.19     97.69 o 
 -10   5   8        0.16       17.92     39.54 o 
  -9   5   8      157.45       89.56     38.07 o 
  -8   5   8       62.94       47.64     36.55 o 
  -7   5   8      117.48      113.58     34.18 o 
  -6   5   8       28.86       -5.09     30.23 o 
  -5   5   8      520.43      496.38     54.50 o 
  -4   5   8     7305.33     7038.91    279.51 o 
  -3   5   8     5571.71     5741.74    255.42 o 
  -2   5   8     2563.06     2713.43    186.40 o 
  -1   5   8      510.97      554.81    103.81 o 
   0   5   8     1755.61     1829.99    158.49 o 
   1   5   8     3481.47     3560.18    229.23 o 
   2   5   8     1835.69     1724.45    164.03 o 
   3   5   8       32.27       13.96     75.33 o 
   4   5   8      122.23       67.68     84.31 o 
 -11   6   8       33.55       20.39     44.88 o 
 -10   6   8      442.52      381.05     71.79 o 
  -9   6   8      986.11      944.22     85.17 o 
  -8   6   8     1358.44     1366.21     93.85 o 
  -7   6   8      843.35      769.20     95.49 o 
  -6   6   8      996.35      836.69     72.60 o 
  -5   6   8     4239.42     4252.44    227.89 o 
  -4   6   8     4753.99     4702.87    241.27 o 
  -3   6   8     2611.49     2729.88    190.42 o 
  -2   6   8        0.30      -49.32     59.27 o 
  -1   6   8      357.46      373.38     82.21 o 
   0   6   8      824.46      671.62    104.58 o 
   1   6   8      219.37      255.61     79.15 o 
   2   6   8       36.03      125.99     82.97 o 
   3   6   8      151.39      127.14     88.71 o 
 -11   7   8     1177.28     1241.25    106.89 o 
 -10   7   8     1962.97     1997.26    124.92 o 
  -9   7   8      985.30     1053.44     91.04 o 
  -8   7   8       69.83       35.88     34.54 o 
  -7   7   8     1907.08     1882.96    107.85 o 
  -6   7   8     3910.40     3527.68    218.90 o 
  -5   7   8     1223.23     1128.73    130.96 o 
  -4   7   8        9.60       -6.69     56.59 o 
  -3   7   8      201.58      168.43     74.94 o 
  -2   7   8      716.50      711.19    104.77 o 
  -1   7   8      344.39      460.17     99.61 o 
   0   7   8      869.05      790.92    116.05 o 
   1   7   8       88.70      130.77     82.40 o 
   2   7   8     1446.99     1361.21    153.71 o 
 -10   8   8      348.37      334.92     65.53 o 
  -9   8   8      152.39      143.73     46.19 o 
  -8   8   8     1369.09     1461.41    101.81 o 
  -7   8   8      678.11      632.04     99.61 o 
  -6   8   8       29.90       54.30     62.33 o 
  -5   8   8      113.39       96.36     56.78 o 
  -4   8   8       58.18       47.22     47.41 o 
  -3   8   8     1181.57      962.41    123.31 o 
  -2   8   8     3541.45     3719.62    231.90 o 
  -1   8   8      874.31      834.89    127.71 o 
   0   8   8       13.84       17.56     39.19 o 
   1   8   8     1052.08      942.88     94.01 o 
  -9   9   8        0.07       39.47     31.98 o 
  -8   9   8      253.12      178.75     77.81 o 
  -7   9   8      131.43      100.75     53.91 o 
  -6   9   8      136.85      189.84     75.52 o 
  -5   9   8     1021.81     1026.64    129.05 o 
  -4   9   8     2840.51     2823.55    213.17 o 
  -3   9   8     1577.10     1862.87    172.64 o 
  -2   9   8       47.91       21.99     47.60 o 
  -1   9   8      585.88      634.15    115.86 o 
   0   9   8     1357.42     1166.59    142.43 o 
  -8  10   8      270.59      229.99     76.28 o 
  -7  10   8      278.50      306.27     79.91 o 
  -6  10   8     1650.97     1549.33    168.81 o 
  -5  10   8     2205.21     2173.35    195.39 o 
  -4  10   8      704.00      821.31    130.19 o 
  -3  10   8       72.54      102.66     75.52 o 
  -2  10   8      387.91      449.08    103.43 o 
   0 -14   9      513.21      512.75    110.69 o 
   1 -14   9       50.53       43.78     95.97 o 
   2 -14   9       12.02       30.97     89.66 o 
   3 -14   9        3.29       19.69     94.06 o 
   4 -14   9        0.30       -8.79     91.77 o 
  -3 -13   9      496.60      534.46     80.49 o 
  -2 -13   9      563.15      461.32    116.43 o 
  -1 -13   9       26.96       12.04     77.24 o 
   0 -13   9        3.62       -8.41     82.02 o 
   1 -13   9       68.17       49.13     73.03 o 
   2 -13   9      510.32      493.63    111.27 o 
   3 -13   9      708.42      665.12    127.33 o 
   4 -13   9      234.63      362.10    103.05 o 
   5 -13   9        1.93      -87.75     88.33 o 
   6 -13   9      641.17      600.50    124.84 o 
  -4 -12   9        8.63        3.55     48.80 o 
  -3 -12   9        5.05      -12.52     41.51 o 
  -2 -12   9        0.90       31.16     74.37 o 
  -1 -12   9       28.85       31.74     76.09 o 
   0 -12   9      892.07      994.72    152.37 o 
   1 -12   9     2880.91     3125.62    231.14 o 
   2 -12   9     1657.00     1769.96    192.33 o 
   3 -12   9      179.21      211.45    101.13 o 
   4 -12   9      136.13       61.75     94.44 o 
   5 -12   9      820.88      793.40    144.53 o 
   6 -12   9      822.86      838.52    147.97 o 
  -5 -11   9      268.04      257.80     58.52 o 
  -4 -11   9      653.00      646.80     79.14 o 
  -3 -11   9      605.44      556.31     73.30 o 
  -2 -11   9      140.82      133.25     65.77 o 
  -1 -11   9     2703.99     2619.56    209.53 o 
   0 -11   9     3533.54     3934.89    260.96 o 
   1 -11   9     2112.60     2153.66    186.40 o 
   2 -11   9      248.90      321.76    108.78 o 
   3 -11   9      211.68       99.22     91.58 o 
   4 -11   9      405.29      450.81    103.24 o 
   5 -11   9        7.34      -57.35     75.71 o 
   6 -11   9       65.30       63.47     84.69 o 
   7 -11   9        0.32     -108.11     72.08 o 
  -6 -10   9     1434.61     1488.58    114.74 o 
  -5 -10   9     1268.82     1247.71    101.39 o 
  -4 -10   9      131.92       85.84     39.20 o 
  -3 -10   9      238.70      238.06     52.09 o 
  -2 -10   9     1878.89     1708.40    170.15 o 
  -1 -10   9     1821.14     1978.15    179.33 o 
   0 -10   9       33.29       87.75     66.91 o 
   1 -10   9        1.96      -17.21     54.49 o 
   2 -10   9       24.26      -73.99     72.27 o 
   3 -10   9       11.43        8.22     77.43 o 
   4 -10   9      172.62      112.99     71.12 o 
   5 -10   9       72.39      105.34     85.46 o 
   6 -10   9      131.07       72.27     62.71 o 
   7 -10   9      693.32      843.30    136.12 o 
  -7  -9   9     1608.83     1683.06    130.77 o 
  -6  -9   9      888.50      982.96     91.19 o 
  -5  -9   9        0.10       28.95     42.90 o 
  -4  -9   9      603.70      625.81     68.76 o 
  -3  -9   9      463.93      397.84     61.08 o 
  -2  -9   9        0.59      -40.72     43.40 o 
  -1  -9   9      332.13      243.37     77.43 o 
   0  -9   9        0.29      -21.22     57.74 o 
   1  -9   9     1109.38     1098.14    141.67 o 
   2  -9   9     2200.63     2201.64    179.90 o 
   3  -9   9     1185.68     1168.31    133.83 o 
   4  -9   9        9.57      -35.37     72.08 o 
   5  -9   9      671.74      663.40    117.58 o 
   6  -9   9     1858.51     2108.92    185.25 o 
   7  -9   9     1439.21     1491.60    162.89 o 
   8  -9   9      251.05      153.71     90.43 o 
  -8  -8   9      782.40      761.11     83.73 o 
  -7  -8   9      196.42      239.40     48.32 o 
  -6  -8   9       36.31       87.41     43.59 o 
  -5  -8   9       19.27       41.16     43.04 o 
  -4  -8   9        0.18      -10.71     39.13 o 
  -3  -8   9      413.85      400.91     87.56 o 
  -2  -8   9      214.08      120.64     78.96 o 
  -1  -8   9      217.37      240.70     92.91 o 
   0  -8   9     2183.32     1995.21     94.81 o 
   1  -8   9     3491.33     3252.45    125.99 o 
   2  -8   9     1294.15     1225.09    133.64 o 
   3  -8   9      249.14      212.21     88.52 o 
   4  -8   9     2047.22     2112.36    169.58 o 
   5  -8   9     1264.97     1396.58    141.09 o 
   6  -8   9      414.03      529.00    105.72 o 
   7  -8   9       20.55       -2.29     66.91 o 
   8  -8   9        6.81       39.19     51.62 o 
  -8  -7   9       11.58       49.18     38.15 o 
  -7  -7   9      140.15      119.46     43.11 o 
  -6  -7   9      819.36      727.78     74.85 o 
  -5  -7   9     1458.77     1416.01     96.22 o 
  -4  -7   9      852.30      829.97     97.22 o 
  -3  -7   9       22.26       11.66     49.32 o 
  -2  -7   9     5072.72     4764.62    242.99 o 
  -1  -7   9     6886.37     6371.88    277.40 o 
   0  -7   9     3313.73     3246.63    121.47 o 
   1  -7   9      554.91      520.14     56.66 o 
   2  -7   9      408.66      421.00     55.16 o 
   3  -7   9      210.32      152.93     49.81 o 
   4  -7   9       12.65        4.17     45.02 o 
   5  -7   9       13.47       -2.47     34.38 o 
   6  -7   9        2.39        5.86     38.45 o 
   7  -7   9      158.88      131.34     66.15 o 
   8  -7   9      446.99      506.44    111.65 o 
  -9  -6   9       18.95       -6.31     66.34 o 
  -8  -6   9      869.87      733.01    126.08 o 
  -7  -6   9     3735.01     3824.26    350.15 o 
  -6  -6   9     1991.47     2077.09    114.85 o 
  -5  -6   9     1160.45     1145.63    145.49 o 
  -4  -6   9       15.64       18.35     62.33 o 
  -3  -6   9     6590.51     6118.95    271.67 o 
  -2  -6   9     4683.51     4256.27    219.86 o 
  -1  -6   9      621.30      547.24     59.38 o 
   0  -6   9      318.31      307.95     46.94 o 
   1  -6   9       71.86       80.47     57.64 o 
   2  -6   9        1.98       21.61     56.78 o 
   3  -6   9      348.81      305.49     51.57 o 
   4  -6   9       54.79       36.71     36.90 o 
   5  -6   9      314.91      311.03     55.02 o 
   6  -6   9     1514.29     1517.21    156.77 o 
   7  -6   9     2000.90     2158.24    194.24 o 
   8  -6   9      892.62     1019.38    143.77 o 
  -9  -5   9     1564.71     1649.13    168.05 o 
  -8  -5   9     3083.63     3485.53    150.26 o 
  -7  -5   9     1712.40     1660.13    100.39 o 
  -6  -5   9        0.12      -17.20     40.72 o 
  -5  -5   9       93.82       31.35     48.94 o 
  -4  -5   9      438.10      380.26     89.28 o 
  -3  -5   9      512.76      494.59     84.31 o 
  -2  -5   9      268.64      210.31     63.57 o 
  -1  -5   9       33.08       47.14     35.13 o 
   0  -5   9     2007.29     1856.50     93.41 o 
   1  -5   9     3818.00     3483.50    126.77 o 
   2  -5   9     4135.35     4359.50    145.84 o 
   3  -5   9       17.85       10.71     40.77 o 
   4  -5   9     1657.41     1665.86    101.62 o 
   5  -5   9     3139.93     3219.30    211.83 o 
   6  -5   9     3123.22     3112.62    222.53 o 
   7  -5   9      600.66      634.53    120.06 o 
   8  -5   9        0.16        1.34     73.99 o 
 -10  -4   9     1355.23     1451.07    164.61 o 
  -9  -4   9     1664.02     1773.01    169.39 o 
  -8  -4   9      211.43      184.49     73.80 o 
  -7  -4   9       74.98       14.12     35.31 o 
  -6  -4   9        8.63       -1.03     32.60 o 
  -5  -4   9      836.37      752.49    108.59 o 
  -4  -4   9       45.54       36.32     60.80 o 
  -3  -4   9      356.93      354.81     45.76 o 
  -2  -4   9     1729.28     1648.21     85.09 o 
  -1  -4   9     6570.39     6189.92    157.61 o 
   0  -4   9    10699.57    10932.84    215.26 o 
   1  -4   9     6195.79     6255.40    168.75 o 
   2  -4   9      209.85      189.68     45.84 o 
   3  -4   9     1793.72     1735.06     98.23 o 
   4  -4   9     2374.03     2467.19    177.03 o 
   5  -4   9      811.77      826.09    120.06 o 
   6  -4   9      414.81      364.39     87.94 o 
   7  -4   9       13.99       40.34     73.99 o 
   8  -4   9       18.89      -22.56     76.85 o 
 -10  -3   9       53.25       77.81     71.88 o 
  -9  -3   9        2.23       21.60     47.60 o 
  -8  -3   9       21.59       50.09     49.13 o 
  -7  -3   9     1221.38     1192.91     80.79 o 
  -6  -3   9     1948.80     2129.95    166.71 o 
  -5  -3   9      254.11      223.30     60.22 o 
  -4  -3   9      513.02      484.92     48.14 o 
  -3  -3   9     5609.08     5535.83    145.09 o 
  -2  -3   9    10495.12    10528.69    204.52 o 
  -1  -3   9     5685.49     5792.20    273.77 o 
   0  -3   9      440.72      404.76     55.10 o 
   1  -3   9      148.52      170.35     41.05 o 
   2  -3   9      232.34      254.73     50.76 o 
   3  -3   9       44.32       66.15     65.58 o 
   4  -3   9       50.39       71.88     67.30 o 
   5  -3   9        0.14      -15.49     44.35 o 
   6  -3   9      563.38      613.69    117.39 o 
   7  -3   9     1109.35     1112.87    148.55 o 
 -10  -2   9        4.98       29.06     51.43 o 
  -9  -2   9      839.92      796.65    122.55 o 
  -8  -2   9     3973.00     4118.04    236.49 o 
  -7  -2   9     7030.83     7240.60    299.96 o 
  -6  -2   9     2223.17     2053.48    154.09 o 
  -5  -2   9      659.69      571.28    100.37 o 
  -4  -2   9     4154.79     4309.92    127.35 o 
  -3  -2   9     6926.59     7384.06    169.96 o 
  -2  -2   9     6974.30     7043.04    195.87 o 
  -1  -2   9      307.99      321.13     47.54 o 
   0  -2   9      816.10      857.64     67.51 o 
   1  -2   9      157.95      146.03     39.55 o 
   2  -2   9     1160.67     1284.36    125.99 o 
   3  -2   9      460.14      438.00     96.74 o 
   4  -2   9        0.04      -34.79     65.00 o 
   5  -2   9     1245.99     1134.47    145.49 o 
   6  -2   9     2436.71     2724.52    221.58 o 
   7  -2   9     1203.99     1389.31    175.70 o 
 -11  -1   9       47.47       90.24     78.38 o 
 -10  -1   9     1102.65     1225.28    148.55 o 
  -9  -1   9     2654.38     2790.48    207.05 o 
  -8  -1   9     2775.51     2896.39    197.11 o 
  -7  -1   9     1059.02      952.66    117.39 o 
  -6  -1   9      284.79      280.27     72.65 o 
  -5  -1   9      160.13      140.77     38.68 o 
  -4  -1   9       42.12        8.11     31.92 o 
  -3  -1   9      348.04      279.83     46.43 o 
  -2  -1   9       87.82      129.52     41.02 o 
  -1  -1   9      311.47      294.61     46.15 o 
   0  -1   9     4172.82     4449.92    150.08 o 
   1  -1   9     5557.50     5968.48    254.46 o 
   2  -1   9      803.38      738.34    102.28 o 
   3  -1   9      446.51      463.61    101.13 o 
   4  -1   9     2022.56     1899.00    169.00 o 
   5  -1   9     2265.35     2176.02    193.28 o 
   6  -1   9      379.36      458.45    112.99 o 
   7  -1   9        5.91       57.16     84.50 o 
 -11   0   9      766.88      812.71    130.96 o 
 -10   0   9      749.56      666.84    108.78 o 
  -9   0   9      200.92      190.61     78.58 o 
  -8   0   9        5.17      -41.49     51.62 o 
  -7   0   9      240.51      282.57     67.30 o 
  -6   0   9      137.71      134.39     38.71 o 
  -5   0   9     2296.72     2437.01    100.38 o 
  -4   0   9      453.15      443.74     68.44 o 
  -3   0   9       48.55        7.93     32.99 o 
  -2   0   9     2364.13     2359.63     95.81 o 
  -1   0   9     8092.83     8163.98    242.23 o 
   0   0   9     3100.60     3300.55    190.99 o 
   1   0   9       47.36       52.96     59.27 o 
   2   0   9     1904.59     1865.35    164.22 o 
   3   0   9     2849.98     2693.93    200.55 o 
   4   0   9      457.83      624.21    106.11 o 
   5   0   9       48.53      -60.99     69.02 o 
   6   0   9        2.16      -15.87     56.97 o 
 -11   1   9      124.47      288.87     90.43 o 
 -10   1   9       15.62      -53.53     55.06 o 
  -9   1   9        5.80       13.00     44.93 o 
  -8   1   9      630.19      535.31     94.44 o 
  -7   1   9     1702.10     1713.43     91.49 o 
  -6   1   9     2340.41     2486.26    107.08 o 
  -5   1   9      131.25      128.08     33.81 o 
  -4   1   9     2300.43     2410.03    102.17 o 
  -3   1   9     3360.62     3266.65    113.97 o 
  -2   1   9     3270.07     3414.04    119.77 o 
  -1   1   9     1500.59     1514.92    133.83 o 
   0   1   9      699.44      671.81    109.93 o 
   1   1   9      946.32      850.18    125.41 o 
   2   1   9       70.27      -29.25     75.33 o 
   3   1   9        9.79        2.87     73.60 o 
   4   1   9       46.62        0.19     58.50 o 
   5   1   9       72.77       78.58     65.96 o 
   6   1   9      877.53      979.61    151.42 o 
 -11   2   9       40.94       47.80     68.83 o 
 -10   2   9      257.37      172.45     76.66 o 
  -9   2   9     2449.26     2415.77    182.77 o 
  -8   2   9     5609.20     5659.26    170.05 o 
  -7   2   9     2872.32     2924.98    121.83 o 
  -6   2   9       20.46       17.14     27.69 o 
  -5   2   9     3597.94     3870.31    131.33 o 
  -4   2   9     3914.72     4070.05    131.00 o 
  -3   2   9      795.18      923.40     66.14 o 
  -2   2   9      345.75      298.24     71.88 o 
  -1   2   9      158.51      169.58     66.72 o 
   0   2   9      467.42      486.17     91.96 o 
   1   2   9     1042.12     1130.07    128.09 o 
   2   2   9     1566.63     1496.95    158.11 o 
   3   2   9        2.03      -18.93     54.87 o 
   4   2   9     1140.90     1137.72    160.21 o 
   5   2   9     2191.37     2504.47    219.09 o 
 -11   3   9      337.34      344.89     90.43 o 
 -10   3   9     1585.48     1652.38    165.37 o 
  -9   3   9     2054.40     2061.89    169.20 o 
  -8   3   9      773.58      725.91     68.01 o 
  -7   3   9        1.01       -5.14     23.07 o 
  -6   3   9      410.22      433.13     52.10 o 
  -5   3   9      544.52      570.75     58.33 o 
  -4   3   9        5.88       -5.78     29.87 o 
  -3   3   9       27.82        3.63     64.62 o 
  -2   3   9      918.19      936.02    112.41 o 
  -1   3   9      560.68      526.51    106.68 o 
   0   3   9     2564.33     2733.13    196.15 o 
   1   3   9     1614.37     1720.82    166.90 o 
   2   3   9      166.97      139.56     66.53 o 
   3   3   9     1294.90     1194.31    153.33 o 
   4   3   9     1822.80     1807.24    187.55 o 
   5   3   9      445.98      482.73    121.02 o 
 -11   4   9      996.48     1408.05    163.27 o 
 -10   4   9      506.90      473.56    103.24 o 
  -9   4   9       31.37       42.81     39.49 o 
  -8   4   9        0.42       33.53     31.55 o 
  -7   4   9      199.55      187.41     40.73 o 
  -6   4   9      540.44      461.58     55.44 o 
  -5   4   9     1444.06     1405.96    129.72 o 
  -4   4   9      514.61      480.63     93.30 o 
  -3   4   9     8647.97     8530.69    314.88 o 
  -2   4   9     8307.80     8577.53    327.68 o 
  -1   4   9     3463.85     3360.97    215.65 o 
   0   4   9      599.25      543.72    109.74 o 
   1   4   9      443.45      410.47     91.58 o 
   2   4   9     2162.89     2102.61    188.70 o 
   3   4   9      612.81      606.62    125.80 o 
   4   4   9       27.47      -11.85     56.40 o 
 -11   5   9       84.95       54.30     66.53 o 
 -10   5   9        0.18       18.45     39.86 o 
  -9   5   9      175.79      126.85     45.69 o 
  -8   5   9     2028.68     2008.75    113.34 o 
  -7   5   9     1643.69     1646.63     98.87 o 
  -6   5   9      167.95      231.13     43.29 o 
  -5   5   9      118.21      166.71     58.69 o 
  -4   5   9     3979.74     3897.04    222.53 o 
  -3   5   9     6215.69     5981.29    275.68 o 
  -2   5   9     1501.23     1500.58    152.75 o 
  -1   5   9       54.58        9.37     51.24 o 
   0   5   9      210.03      203.42     86.41 o 
   1   5   9      638.21      637.97    121.40 o 
   2   5   9       24.53       61.18     64.81 o 
   3   5   9       27.37      -38.43     58.69 o 
 -10   6   9     1302.00     1237.86    100.94 o 
  -9   6   9     2969.28     3103.03    147.89 o 
  -8   6   9     1930.39     1894.98    113.79 o 
  -7   6   9       80.52       43.37     46.65 o 
  -6   6   9     1866.47     1891.55    159.64 o 
  -5   6   9     3000.59     3064.25    207.05 o 
  -4   6   9     1116.89      977.89    118.34 o 
  -3   6   9      903.77      793.59    120.06 o 
  -2   6   9        2.36      -57.07     38.05 o 
  -1   6   9       61.04       -9.37     70.74 o 
   0   6   9     1819.60     1921.56    180.67 o 
   1   6   9      888.76      890.14    136.69 o 
   2   6   9       95.53       65.96     86.80 o 
 -10   7   9     1609.89     1497.32    109.00 o 
  -9   7   9      827.15      948.84     89.28 o 
  -8   7   9        6.94      -20.29     33.65 o 
  -7   7   9      636.93      626.31    100.37 o 
  -6   7   9      209.79      228.08     69.21 o 
  -5   7   9       99.21      160.21     76.85 o 
  -4   7   9        1.03      -21.79     44.74 o 
  -3   7   9      376.65      354.26     91.77 o 
  -2   7   9     2225.35     2306.03    188.70 o 
  -1   7   9     1502.33     1769.57    174.93 o 
   0   7   9     1111.55     1173.66    143.39 o 
   1   7   9       52.31       92.91     82.97 o 
  -9   8   9        2.29        9.09     41.97 o 
  -8   8   9       22.15        7.07     61.18 o 
  -7   8   9      550.77      567.81    107.06 o 
  -6   8   9      606.73      630.32    113.75 o 
  -5   8   9       63.69       84.31     56.40 o 
  -4   8   9     1179.21     1381.48    154.86 o 
  -3   8   9     3597.80     3427.69    230.76 o 
  -2   8   9     3256.47     3092.93    223.11 o 
  -1   8   9       31.22       12.62     52.38 o 
   0   8   9      334.52      443.35     98.27 o 
  -8   9   9     1604.77     1691.57    169.77 o 
  -7   9   9     1127.38     1188.19    144.92 o 
  -6   9   9       57.93       88.90     58.31 o 
  -5   9   9     1113.17      959.73    131.53 o 
  -4   9   9     2051.35     1822.72    176.08 o 
  -3   9   9      993.37     1141.54    144.15 o 
  -2   9   9        2.38       58.88     70.93 o 
  -6  10   9      722.86      665.50    122.93 o 
  -5  10   9      336.59      398.61    104.77 o 
   1 -14  10        3.05      -17.59     65.77 o 
   2 -14  10       15.02       60.80     93.30 o 
   3 -14  10      337.09      506.06    118.53 o 
  -2 -13  10       58.39       86.41     70.74 o 
  -1 -13  10      122.99      217.95     99.41 o 
   0 -13  10        3.91       -4.01     57.16 o 
   1 -13  10      843.54      872.74    143.00 o 
   2 -13  10     1743.66     1993.06    199.98 o 
   3 -13  10     1389.17     1214.38    176.08 o 
   4 -13  10      386.80      364.58    122.16 o 
   5 -13  10       10.41      -21.99     68.44 o 
  -4 -12  10      337.25      383.09     68.07 o 
  -3 -12  10     1036.69     1107.70    155.24 o 
  -2 -12  10      372.46      432.45    111.46 o 
  -1 -12  10       19.84      -29.44     71.50 o 
   0 -12  10     1471.73     1539.96    171.11 o 
   1 -12  10     3028.17     3334.58    248.15 o 
   2 -12  10     1093.75     1199.85    152.37 o 
   3 -12  10      193.23      160.40    100.37 o 
   4 -12  10        1.10      -61.94     80.49 o 
   5 -12  10       89.47       85.27     73.41 o 
   6 -12  10        1.29      -35.56     62.90 o 
  -5 -11  10     1073.84     1183.31    107.32 o 
  -4 -11  10     1615.03     1646.90    204.85 o 
  -3 -11  10      583.34      484.26    101.52 o 
  -2 -11  10       97.45      180.48     73.22 o 
  -1 -11  10     1205.71     1157.60    146.06 o 
   0 -11  10     1121.56     1205.01    160.97 o 
   1 -11  10      232.18      235.15     86.03 o 
   2 -11  10        8.67      -71.41     47.60 o 
   3 -11  10        1.38     -110.12     73.41 o 
   4 -11  10      162.56      105.15     91.19 o 
   5 -11  10      418.08      335.91     94.44 o 
   6 -11  10      105.84       69.02     87.18 o 
  -6 -10  10     1491.78     1626.64    122.29 o 
  -5 -10  10     1255.11     1227.00    102.27 o 
  -4 -10  10      126.21       99.03     40.92 o 
  -3 -10  10      151.39      166.90     71.31 o 
  -2 -10  10      141.05      149.31     68.63 o 
  -1 -10  10        0.20      -27.15     50.28 o 
   0 -10  10      249.98      270.52     84.50 o 
   1 -10  10       67.31       62.52     80.49 o 
   2 -10  10      680.48      581.57    120.25 o 
   3 -10  10     1414.68     1587.57    163.46 o 
   4 -10  10      877.15      877.90    138.42 o 
   5 -10  10      106.34       30.78     63.09 o 
   6 -10  10      207.64      219.09     81.25 o 
   7 -10  10      652.60      676.97    133.06 o 
  -7  -9  10      488.55      560.18     78.50 o 
  -6  -9  10      237.92      231.33     54.94 o 
  -5  -9  10       37.59       27.11     36.52 o 
  -4  -9  10      119.20       62.71     74.18 o 
  -3  -9  10      307.14      341.64     97.12 o 
  -2  -9  10      546.45      443.16     91.19 o 
  -1  -9  10      130.66      168.43     70.55 o 
   0  -9  10      590.22      550.03    102.86 o 
   1  -9  10     2059.15     1993.84    105.64 o 
   2  -9  10     2922.47     3034.08    142.72 o 
   3  -9  10     1199.92     1144.22    143.58 o 
   4  -9  10        2.40      -94.06     65.96 o 
   5  -9  10      410.67      394.22    106.49 o 
   6  -9  10      668.07      732.99    127.52 o 
   7  -9  10      277.38      334.95    129.14 o 
  -7  -8  10       51.82      104.30     49.81 o 
  -6  -8  10        0.42       34.17     34.24 o 
  -5  -8  10     1198.31     1247.19     97.52 o 
  -4  -8  10     2395.95     2220.38    182.39 o 
  -3  -8  10     1658.13     1634.60    155.62 o 
  -2  -8  10      229.87      185.64     84.88 o 
  -1  -8  10     2152.36     2198.58    182.20 o 
   0  -8  10     5658.04     5638.70    279.32 o 
   1  -8  10     2902.80     2836.88    123.41 o 
   2  -8  10      363.32      356.87     70.83 o 
   3  -8  10      189.88      169.74     50.93 o 
   4  -8  10      196.77      162.49     48.16 o 
   5  -8  10       13.98      -10.16     37.34 o 
   6  -8  10      160.78      127.15     54.77 o 
   7  -8  10       57.94      120.44     76.28 o 
  -8  -7  10       22.26        2.78     34.85 o 
  -7  -7  10      442.85      420.73     64.51 o 
  -6  -7  10     1700.00     1764.62    112.53 o 
  -5  -7  10     3143.42     3316.80    222.53 o 
  -4  -7  10     1570.88     1650.66    157.92 o 
  -3  -7  10      127.93      171.30     65.96 o 
  -2  -7  10     1399.95     1395.62    140.52 o 
  -1  -7  10     3745.43     3783.47    224.83 o 
   0  -7  10      840.90      786.80    132.78 o 
   1  -7  10      207.59      228.99     52.02 o 
   2  -7  10      122.55      108.62     41.93 o 
   3  -7  10      161.20      113.80     44.40 o 
   4  -7  10      472.87      506.69     68.51 o 
   5  -7  10      103.36       25.73     46.90 o 
   6  -7  10       27.52       49.32     65.77 o 
   7  -7  10      565.76      631.09    121.59 o 
  -9  -6  10       48.88       -3.44     67.10 o 
  -8  -6  10     1353.31     1310.35    101.33 o 
  -7  -6  10     4473.82     4591.07    238.69 o 
  -6  -6  10      822.16      964.07     82.49 o 
  -5  -6  10        0.50      -32.88     39.19 o 
  -4  -6  10        1.16        8.99     48.56 o 
  -3  -6  10      858.22      965.08    117.19 o 
  -2  -6  10       64.68       53.15     72.65 o 
  -1  -6  10      345.60      320.91     51.39 o 
   0  -6  10       33.34       11.13     34.33 o 
   1  -6  10     1516.84     1516.28     92.93 o 
   2  -6  10     3175.57     2878.39    126.90 o 
   3  -6  10     2085.77     2173.76    113.16 o 
   4  -6  10      280.21      299.39     54.96 o 
   5  -6  10      580.12      693.03    107.06 o 
   6  -6  10     1733.60     1541.49    165.75 o 
   7  -6  10     1156.68     1255.30    154.47 o 
  -9  -5  10      680.77      702.02    117.39 o 
  -8  -5  10     1340.43     1441.51    156.96 o 
  -7  -5  10      827.99      892.21     81.53 o 
  -6  -5  10       59.07       61.56     49.13 o 
  -5  -5  10       31.23        7.07     62.71 o 
  -4  -5  10      840.30      759.37    112.22 o 
  -3  -5  10       61.95       36.52     49.32 o 
  -2  -5  10      130.47      112.90     40.48 o 
  -1  -5  10        1.80      -28.28     36.84 o 
   0  -5  10     3733.96     3607.02    132.16 o 
   1  -5  10     8479.09     7908.95    198.47 o 
   2  -5  10     3055.71     3169.55    130.78 o 
   3  -5  10       44.18       67.72     40.67 o 
   4  -5  10      544.33      666.65    101.13 o 
   5  -5  10     1108.23     1098.53    132.68 o 
   6  -5  10      450.41      414.67     93.68 o 
   7  -5  10       48.97       84.88     80.30 o 
 -10  -4  10       91.20      113.18     80.30 o 
  -9  -4  10      113.28      159.83     65.00 o 
  -8  -4  10        2.46      -16.63     43.59 o 
  -7  -4  10       40.21       31.93     58.31 o 
  -6  -4  10      879.02      865.09    119.30 o 
  -5  -4  10     2436.34     2556.86    179.52 o 
  -4  -4  10      856.38      899.13    107.06 o 
  -3  -4  10       59.59       42.25     31.91 o 
  -2  -4  10     4154.73     4077.26    137.38 o 
  -1  -4  10     9368.92     9076.60    204.79 o 
   0  -4  10     8426.76     8216.85    197.15 o 
   1  -4  10     1996.60     2004.99    105.04 o 
   2  -4  10      146.40       54.52     46.69 o 
   3  -4  10      275.08      278.55     81.63 o 
   4  -4  10       32.39       39.77     64.81 o 
   5  -4  10       45.36        8.79     50.47 o 
   6  -4  10       33.28       34.03     54.68 o 
   7  -4  10      178.41      132.30     86.22 o 
 -10  -3  10       30.68       56.21     69.02 o 
  -9  -3  10       26.33       55.82     55.06 o 
  -8  -3  10      231.57      243.56     85.08 o 
  -7  -3  10     3404.24     3594.59    226.74 o 
  -6  -3  10     6935.71     7415.92    308.18 o 
  -5  -3  10     2247.27     2052.14    153.90 o 
  -4  -3  10        0.12        6.69     57.16 o 
  -3  -3  10      175.64      193.63     41.96 o 
  -2  -3  10     4252.27     4277.48    138.98 o 
  -1  -3  10     3645.28     3833.74    162.12 o 
   0  -3  10        0.70      -11.56     40.04 o 
   1  -3  10      213.15      144.68     49.32 o 
   2  -3  10      403.71      346.99     77.62 o 
   3  -3  10      318.34      359.80     81.44 o 
   4  -3  10      438.65      444.31    103.05 o 
   5  -3  10        0.01      -37.47     50.28 o 
   6  -3  10      714.34      649.25    119.87 o 
   7  -3  10     1506.25     1658.69    195.20 o 
 -10  -2  10        0.07      -11.47     65.77 o 
  -9  -2  10     1222.49     1152.82    146.25 o 
  -8  -2  10     3995.65     4299.47    248.15 o 
  -7  -2  10     1945.58     2252.50    179.14 o 
  -6  -2  10      170.50      172.25     59.07 o 
  -5  -2  10        1.48        1.34     40.34 o 
  -4  -2  10        2.85      -22.64     26.95 o 
  -3  -2  10       45.64       81.34     42.48 o 
  -2  -2  10       96.42       12.80     39.66 o 
  -1  -2  10      202.24      130.48     45.60 o 
   0  -2  10      834.43      840.56     71.30 o 
   1  -2  10     4903.16     5134.94    247.20 o 
   2  -2  10     2740.17     2648.43    188.89 o 
   3  -2  10      772.31      729.16    117.77 o 
   4  -2  10      106.84       93.87     63.85 o 
   5  -2  10     1515.45     1500.77    169.77 o 
   6  -2  10     1011.24     1014.03    150.84 o 
 -10  -1  10      555.47      709.86    124.46 o 
  -9  -1  10     1719.44     1644.35    165.95 o 
  -8  -1  10      271.80      268.04     83.35 o 
  -7  -1  10       96.13        8.79     54.87 o 
  -6  -1  10      132.01       95.97     49.90 o 
  -5  -1  10       16.98       21.25     35.13 o 
  -4  -1  10     1536.00     1595.06     87.28 o 
  -3  -1  10     2085.77     1981.79    116.81 o 
  -2  -1  10       14.53      -13.85     31.28 o 
  -1  -1  10     1766.48     1856.28     93.89 o 
   0  -1  10     5865.22     5591.86    258.67 o 
   1  -1  10     5734.64     5879.78    274.54 o 
   2  -1  10      567.66      474.32     94.25 o 
   3  -1  10     1049.76      987.83    126.18 o 
   4  -1  10     1757.69     1590.63    170.92 o 
   5  -1  10      275.55      311.82     89.09 o 
   6  -1  10       24.68       26.57     80.87 o 
 -11   0  10       98.94      217.76     86.61 o 
 -10   0  10       11.43       20.07     53.91 o 
  -9   0  10       31.94      -10.32     60.80 o 
  -8   0  10       65.77       61.37     49.13 o 
  -7   0  10      700.39      593.81     98.65 o 
  -6   0  10     1690.89     1579.72    105.25 o 
  -5   0  10     2042.03     2199.94    102.95 o 
  -4   0  10      457.89      479.46     56.11 o 
  -3   0  10     1457.23     1516.11     84.63 o 
  -2   0  10     4225.62     4219.96    223.59 o 
  -1   0  10     1694.80     1672.26    142.62 o 
   0   0  10     1651.59     1682.39    149.12 o 
   1   0  10      124.03       37.85     78.96 o 
   2   0  10      709.74      678.31    121.78 o 
   3   0  10      117.15       75.90     80.30 o 
   4   0  10      111.04      147.21     70.74 o 
   5   0  10       35.44       14.15     76.85 o 
   6   0  10       91.99       17.59     66.72 o 
 -11   1  10       85.60      174.55     85.65 o 
 -10   1  10      273.57      268.23     83.55 o 
  -9   1  10       51.37      -10.71     46.07 o 
  -8   1  10     4203.90     4487.60    241.46 o 
  -7   1  10     6100.94     6092.94    266.51 o 
  -6   1  10     3179.48     3146.16    181.62 o 
  -5   1  10      733.52      618.99     59.47 o 
  -4   1  10     1446.74     1510.70     86.80 o 
  -3   1  10     4288.16     4284.48    138.27 o 
  -2   1  10      124.09      111.08     75.90 o 
  -1   1  10       19.50        1.91     51.05 o 
   0   1  10      270.81      267.46     91.19 o 
   1   1  10        0.26       57.93     75.52 o 
   2   1  10     1014.65     1157.03    138.99 o 
   3   1  10     1351.14     1446.67    162.31 o 
   4   1  10       41.82       67.49     92.15 o 
   5   1  10      220.20      124.27     98.08 o 
 -11   2  10       56.67       15.29     69.40 o 
 -10   2  10      242.33      267.08     75.90 o 
  -9   2  10     2348.49     2216.55    177.99 o 
  -8   2  10     2942.40     3394.42    212.40 o 
  -7   2  10      254.57      198.60     41.76 o 
  -6   2  10       29.08        9.97     29.49 o 
  -5   2  10        0.81      -17.40     31.88 o 
  -4   2  10      382.61      334.40     51.33 o 
  -3   2  10       48.02       39.77     52.77 o 
  -2   2  10       15.92       27.72     54.10 o 
  -1   2  10     1524.80     1414.36    150.08 o 
   0   2  10     2705.79     2666.79    199.98 o 
   1   2  10     2950.75     3021.24    210.68 o 
   2   2  10     2209.50     2261.48    190.61 o 
   3   2  10       10.99       85.65     82.40 o 
   4   2  10     1174.24     1318.00    163.08 o 
 -11   3  10      287.53      274.15     83.93 o 
 -10   3  10     1139.33     1252.24    147.97 o 
  -9   3  10      693.76      799.71    116.24 o 
  -8   3  10        4.07        3.42     36.25 o 
  -7   3  10        0.07      -12.07     33.07 o 
  -6   3  10      273.73      273.38     47.70 o 
  -5   3  10      913.57      910.40     71.52 o 
  -4   3  10     3124.31     3156.02    193.86 o 
  -3   3  10      399.27      378.54     93.68 o 
  -2   3  10     2461.93     2639.26    187.74 o 
  -1   3  10     5060.69     4663.86    255.04 o 
   0   3  10     4726.59     4532.91    259.62 o 
   1   3  10     1177.59     1169.07    139.18 o 
   2   3  10      176.94      216.99     96.74 o 
   3   3  10      921.96      983.82    146.83 o 
   4   3  10      393.77      304.93    109.74 o 
 -10   4  10       37.01       56.40     64.62 o 
  -9   4  10       41.10       16.97     34.19 o 
  -8   4  10      565.65      386.17     57.99 o 
  -7   4  10     1982.63     2133.49    145.87 o 
  -6   4  10     1516.92     1470.94     91.80 o 
  -5   4  10      703.92      736.05    107.44 o 
  -4   4  10      568.72      506.44     97.88 o 
  -3   4  10     4552.47     4621.81    247.96 o 
  -2   4  10     2394.34     2472.74    192.14 o 
  -1   4  10     1691.96     1465.79    151.99 o 
   0   4  10      616.40      469.73     97.12 o 
   1   4  10        8.38       79.34     62.71 o 
   2   4  10       45.56        4.21     78.58 o 
   3   4  10        2.02       51.24     67.30 o 
 -10   5  10       65.67      100.94     41.62 o 
  -9   5  10     1843.77     1859.12    133.54 o 
  -8   5  10     4283.43     4378.40    169.72 o 
  -7   5  10     3305.92     3312.61    170.53 o 
  -6   5  10      140.63       66.15     64.43 o 
  -5   5  10      641.86      751.34    113.37 o 
  -4   5  10     1236.76     1180.93    138.42 o 
  -3   5  10     1125.38      993.57    124.27 o 
  -2   5  10        0.54       38.81     74.37 o 
  -1   5  10       50.54      -21.60     69.02 o 
   0   5  10      244.23      173.78     75.33 o 
   1   5  10      762.29      820.74    126.94 o 
   2   5  10      863.60      896.07    138.42 o 
 -10   6  10      858.61      939.19     92.15 o 
  -9   6  10     1657.31     1491.17    107.29 o 
  -8   6  10     1419.68     1531.45    105.69 o 
  -7   6  10       39.39       15.68     48.75 o 
  -6   6  10      675.97      728.21    114.14 o 
  -5   6  10      180.19      158.49     63.66 o 
  -4   6  10       57.76        9.18     67.49 o 
  -3   6  10       32.83       22.75     50.47 o 
  -2   6  10       75.60       88.71     77.24 o 
  -1   6  10      897.68      789.77    121.21 o 
   0   6  10     3084.80     3579.87    252.93 o 
   1   6  10     1069.27      968.33    139.37 o 
  -9   7  10       29.48       37.39     38.30 o 
  -8   7  10       13.77       89.47     67.30 o 
  -7   7  10        0.52       -5.16     62.13 o 
  -6   7  10      729.65      689.59    108.59 o 
  -5   7  10      957.22     1056.47    132.11 o 
  -4   7  10        3.75       60.60     57.16 o 
  -3   7  10      723.74      688.83    120.83 o 
  -2   7  10     2876.82     2850.13    224.45 o 
  -1   7  10     2146.75     2578.27    218.90 o 
   0   7  10      385.84      429.39    114.33 o 
  -8   8  10      753.04      732.22    121.59 o 
  -7   8  10     1711.73     1933.42    186.40 o 
  -6   8  10     1263.39     1503.07    167.67 o 
  -5   8  10        0.11       48.37     55.44 o 
  -4   8  10     1257.04     1391.99    164.22 o 
  -3   8  10     1361.42     1488.73    168.62 o 
  -2   8  10      881.08      903.33    142.24 o 
  -6   9  10      191.85      172.83     85.08 o 
  -5   9  10      814.01      923.41    134.78 o 
  -4   9  10      300.45      262.68     83.16 o 
  -1 -13  11      608.77      632.43    135.74 o 
   0 -13  11       31.50       61.56     91.58 o 
   1 -13  11      486.23      480.82    128.66 o 
   2 -13  11     1302.13     1274.60    163.84 o 
   3 -13  11      712.92      800.67    137.08 o 
  -3 -12  11     1090.23     1048.44    147.40 o 
  -2 -12  11      243.08      196.34     96.55 o 
  -1 -12  11       56.57       44.55     63.28 o 
   0 -12  11      295.16      271.09     91.00 o 
   1 -12  11      440.89      561.31    117.77 o 
   2 -12  11       96.71      140.14     94.44 o 
   3 -12  11        0.06      -27.34     59.65 o 
   4 -12  11       42.75      -17.78     85.84 o 
   5 -12  11      123.26      154.67     82.40 o 
  -4 -11  11     1086.95     1458.33    173.78 o 
  -3 -11  11       97.02       85.46     77.43 o 
  -2 -11  11       31.56       48.56     62.90 o 
  -1 -11  11      260.82      237.45    100.75 o 
   0 -11  11        1.11       -6.50     80.87 o 
   1 -11  11      372.45      444.69    117.19 o 
   2 -11  11       48.11        8.99     80.10 o 
   3 -11  11      182.49       95.21     92.72 o 
   4 -11  11      873.23      888.04    145.49 o 
   5 -11  11      676.30      725.91    137.84 o 
  -5 -10  11      254.45      284.86     96.55 o 
  -4 -10  11       35.00      110.69     78.96 o 
  -3 -10  11      122.13      117.39     65.58 o 
  -2 -10  11      334.32      327.88     89.28 o 
  -1 -10  11      412.24      539.70    117.00 o 
   0 -10  11      468.11      433.22    110.12 o 
   1 -10  11      138.61      154.86     93.87 o 
   2 -10  11     2189.68     2081.74    118.14 o 
   3 -10  11     1963.44     1907.17    117.24 o 
   4 -10  11      881.53     1003.95     94.28 o 
   5 -10  11      181.02      138.55     45.52 o 
   6 -10  11       45.59       70.91     55.08 o 
  -6  -9  11       78.11      105.34     80.49 o 
  -5  -9  11       18.50       50.09     55.82 o 
  -4  -9  11      969.58      996.63    133.83 o 
  -3  -9  11     1512.97     1425.83    160.78 o 
  -2  -9  11     1322.54     1438.45    158.87 o 
  -1  -9  11      389.59      326.92     83.93 o 
   0  -9  11     1057.18     1035.25    139.18 o 
   1  -9  11     3396.01     3638.37    241.84 o 
   2  -9  11     1633.50     1557.38    102.95 o 
   3  -9  11      687.00      595.42     71.37 o 
   4  -9  11        3.79      -24.99     33.22 o 
   5  -9  11       93.26       75.24     54.68 o 
   6  -9  11        3.62        9.50     37.32 o 
  -7  -8  11       27.83       28.10     39.07 o 
  -6  -8  11      375.96      380.07     99.80 o 
  -5  -8  11     2947.71     2939.41    223.87 o 
  -4  -8  11     1738.89     1598.08    159.45 o 
  -3  -8  11      700.14      773.90    113.56 o 
  -2  -8  11      236.14      141.28     78.00 o 
  -1  -8  11      845.75      932.77    130.39 o 
   0  -8  11     1799.82     1793.85    167.09 o 
   1  -8  11      251.47      217.78     48.24 o 
   2  -8  11       26.30       50.89     38.98 o 
   3  -8  11      305.83      235.46     52.59 o 
   4  -8  11      533.53      452.77     67.61 o 
   5  -8  11      951.49      907.09     92.53 o 
   6  -8  11      697.39      554.43    104.77 o 
  -8  -7  11       18.90       41.94     36.05 o 
  -7  -7  11     1314.71     1254.53    150.08 o 
  -6  -7  11     4183.15     4724.28    280.85 o 
  -5  -7  11     3241.82     3074.77    216.61 o 
  -4  -7  11      389.30      254.27     72.27 o 
  -3  -7  11        2.23       67.30     71.69 o 
  -2  -7  11      298.34      277.02     87.75 o 
  -1  -7  11       81.27      131.15     63.85 o 
   0  -7  11      310.60      294.78     73.13 o 
   1  -7  11       68.62       12.19     34.60 o 
   2  -7  11      547.41      597.29     67.10 o 
   3  -7  11     2278.74     2158.91    121.81 o 
   4  -7  11     2333.66     2569.23    136.13 o 
   5  -7  11      616.57      651.93    107.64 o 
   6  -7  11       73.91      136.31     83.93 o 
  -8  -6  11      313.11      331.89     93.30 o 
  -7  -6  11     1397.74     1427.36    162.89 o 
  -6  -6  11      254.30      198.64     72.84 o 
  -5  -6  11        8.50       -0.19     63.28 o 
  -4  -6  11      557.46      596.87     97.50 o 
  -3  -6  11      215.31      242.42     82.21 o 
  -2  -6  11      124.86      175.70     78.96 o 
  -1  -6  11      671.73      674.25     69.23 o 
   0  -6  11      161.01      167.67     45.12 o 
   1  -6  11     1817.30     1868.37    107.97 o 
   2  -6  11     2562.04     2621.85    127.48 o 
   3  -6  11     2461.57     2360.41    124.26 o 
   4  -6  11      322.30      496.12     93.30 o 
   5  -6  11       84.44       69.40     70.93 o 
   6  -6  11      309.28      445.45    107.25 o 
  -9  -5  11       84.96      122.74     77.24 o 
  -8  -5  11        1.75       36.71     68.06 o 
  -7  -5  11       79.63       30.02     68.06 o 
  -6  -5  11      112.20       80.10     51.05 o 
  -5  -5  11     1492.94     1497.14    146.25 o 
  -4  -5  11     4048.68     3910.80    227.31 o 
  -3  -5  11     2451.81     2700.82    188.31 o 
  -2  -5  11       89.10       68.58     42.08 o 
  -1  -5  11      751.96      623.60     69.17 o 
   0  -5  11     6254.24     6286.59    183.81 o 
   1  -5  11     4199.05     4285.77    154.38 o 
   2  -5  11      594.22      543.02     81.44 o 
   3  -5  11       86.11      105.15     66.91 o 
   4  -5  11       72.59       49.71     67.49 o 
   5  -5  11       13.00       28.68     51.24 o 
   6  -5  11      152.11      117.58     83.74 o 
  -9  -4  11      187.98      154.67     67.87 o 
  -8  -4  11      435.06      424.23    100.75 o 
  -7  -4  11      112.45      153.33     73.80 o 
  -6  -4  11     2890.72     2837.89    201.31 o 
  -5  -4  11     3243.29     3308.77    212.78 o 
  -4  -4  11     3249.91     3586.37    212.98 o 
  -3  -4  11      740.80      681.75    102.09 o 
  -2  -4  11     1577.04     1650.05     97.32 o 
  -1  -4  11     1954.71     2075.24    110.76 o 
   0  -4  11      337.45      298.31     52.61 o 
   1  -4  11       97.67      120.32     47.70 o 
   2  -4  11        1.16       11.66     60.41 o 
   3  -4  11       29.66        3.63     64.43 o 
   4  -4  11     1004.68      919.77    135.17 o 
   5  -4  11     1212.99     1220.69    151.42 o 
   6  -4  11        0.50      -47.22     53.15 o 
 -10  -3  11      779.43      903.52    140.33 o 
  -9  -3  11      148.16      138.22     76.47 o 
  -8  -3  11     1142.52     1393.52    151.99 o 
  -7  -3  11     2743.10     2916.85    211.06 o 
  -6  -3  11     1701.97     1817.18    163.84 o 
  -5  -3  11     1173.19     1274.41    133.64 o 
  -4  -3  11        1.44       -4.59     57.74 o 
  -3  -3  11       48.05       27.37     41.18 o 
  -2  -3  11      701.43      724.78     71.18 o 
  -1  -3  11      547.16      534.14     67.14 o 
   0  -3  11       94.16       43.45     44.69 o 
   1  -3  11       12.33       24.09     64.62 o 
   2  -3  11     1021.67     1000.64    129.43 o 
   3  -3  11     2194.49     2259.57    188.89 o 
   4  -3  11      943.09      884.02    135.17 o 
   5  -3  11      101.67      159.64     72.08 o 
   6  -3  11      813.45      717.50    127.14 o 
 -10  -2  11      123.72      135.93     69.40 o 
  -9  -2  11      626.86      605.09    108.78 o 
  -8  -2  11      744.05      785.37    121.02 o 
  -7  -2  11       84.58        0.57     56.59 o 
  -6  -2  11       86.80       72.65     47.03 o 
  -5  -2  11       33.81       66.72     59.46 o 
  -4  -2  11       26.12       42.10     35.39 o 
  -3  -2  11     1755.43     1854.54    100.93 o 
  -2  -2  11     1919.65     1888.76    162.89 o 
  -1  -2  11      237.11      245.11     51.68 o 
   0  -2  11      502.05      600.88    112.22 o 
   1  -2  11     1066.53     1099.29    132.68 o 
   2  -2  11     4755.62     4934.39    263.07 o 
   3  -2  11      400.03      445.64     95.21 o 
   4  -2  11      447.18      296.52     99.99 o 
   5  -2  11      187.68      148.74     71.69 o 
 -10  -1  11        1.11       45.88     73.22 o 
  -9  -1  11        7.92      -31.74     42.25 o 
  -8  -1  11      334.65      244.52     73.41 o 
  -7  -1  11       29.20       22.37     42.82 o 
  -6  -1  11      955.59     1096.04    123.89 o 
  -5  -1  11     2726.03     2761.93    118.42 o 
  -4  -1  11     3243.42     3323.37    130.54 o 
  -3  -1  11      414.13      340.76     61.56 o 
  -2  -1  11     1689.43     1664.92     92.90 o 
  -1  -1  11     4232.42     4413.99    227.31 o 
   0  -1  11     2167.80     2085.21    176.08 o 
   1  -1  11     1089.43     1176.34    147.21 o 
   2  -1  11        3.68      -16.44     53.15 o 
   3  -1  11      576.67      601.26    108.78 o 
   4  -1  11        9.69      -49.71     73.80 o 
   5  -1  11      128.47      164.22     77.81 o 
 -10   0  11      341.96      418.69    101.71 o 
  -9   0  11      607.86      610.63    103.81 o 
  -8   0  11        0.34        0.19     56.40 o 
  -7   0  11     1902.36     2143.52    171.68 o 
  -6   0  11     5611.12     5529.72    252.93 o 
  -5   0  11     4664.48     4915.84    159.40 o 
  -4   0  11     1266.11     1315.47     86.51 o 
  -3   0  11      447.11      512.09     58.58 o 
  -2   0  11     3080.80     3048.58    191.95 o 
  -1   0  11     1167.97     1150.91    136.12 o 
   0   0  11       78.92      177.61     70.16 o 
   1   0  11        1.08       -4.78     74.75 o 
   2   0  11       77.85       47.80     60.80 o 
   3   0  11      838.77      768.36    129.24 o 
   4   0  11     1128.61     1228.15    162.12 o 
   5   0  11      227.88      215.27     91.19 o 
 -10   1  11       91.22      122.93     77.62 o 
  -9   1  11      195.99      208.96     80.87 o 
  -8   1  11     2561.42     2704.83    197.87 o 
  -7   1  11     3065.70     3130.78    197.30 o 
  -6   1  11      468.39      394.61     55.63 o 
  -5   1  11      293.31      256.76     82.69 o 
  -4   1  11      122.20      149.47     41.26 o 
  -3   1  11       27.66       -2.29     61.37 o 
  -2   1  11      569.63      481.97    101.33 o 
  -1   1  11        9.78        8.99     50.85 o 
   0   1  11      896.90      920.35    123.50 o 
   1   1  11     1736.53     1567.49    168.62 o 
   2   1  11     3392.48     3285.45    235.34 o 
   3   1  11     1695.71     1721.01    190.61 o 
   4   1  11       65.14      181.81     86.03 o 
 -10   2  11      397.72      409.70    104.96 o 
  -9   2  11      793.78      753.06    115.86 o 
  -8   2  11      646.46      797.99    114.90 o 
  -7   2  11        3.81       12.94     49.90 o 
  -6   2  11      162.38      117.46     37.44 o 
  -5   2  11      231.16      197.55     45.46 o 
  -4   2  11     1096.54     1065.84    125.41 o 
  -3   2  11     1394.81     1357.39    136.12 o 
  -2   2  11       90.08      102.47     76.66 o 
  -1   2  11     1320.33     1203.87    147.02 o 
   0   2  11     3266.92     3444.70    234.96 o 
   1   2  11     3784.68     4028.38    260.77 o 
   2   2  11      929.06      704.88    118.34 o 
   3   2  11       17.81       63.66     87.94 o 
 -10   3  11        2.82       -5.74     43.78 o 
  -9   3  11      103.16       75.90     51.24 o 
  -8   3  11      104.30       90.77     34.27 o 
  -7   3  11      467.91      469.01     61.82 o 
  -6   3  11     3098.25     3050.68    131.06 o 
  -5   3  11     5266.93     5004.17    248.54 o 
  -4   3  11     1632.94     1503.07    149.31 o 
  -3   3  11      138.45      182.58     81.44 o 
  -2   3  11     2128.90     2143.14    185.06 o 
  -1   3  11     3056.87     3326.93    223.68 o 
   0   3  11     1535.20     1583.36    173.40 o 
   1   3  11      148.36      125.80     88.52 o 
   2   3  11        2.51      -29.63     80.68 o 
   3   3  11       48.33       50.09     89.66 o 
 -10   4  11      298.65      367.83     97.69 o 
  -9   4  11       51.10        8.44     33.34 o 
  -8   4  11     1118.67     1272.65     97.10 o 
  -7   4  11     4209.65     4231.43    162.80 o 
  -6   4  11     4847.68     4950.83    255.42 o 
  -5   4  11      562.14      488.47     98.27 o 
  -4   4  11      344.43      331.13     90.05 o 
  -3   4  11      660.52      758.42    112.03 o 
  -2   4  11      687.42      713.68    123.69 o 
  -1   4  11      139.02      127.14     86.99 o 
   0   4  11       39.23       26.96     60.99 o 
   1   4  11       76.52       43.78     86.22 o 
   2   4  11      599.96      632.04    134.78 o 
  -9   5  11      841.88      813.57     85.70 o 
  -8   5  11     1336.29     1265.21     96.05 o 
  -7   5  11      936.85      899.51    127.90 o 
  -6   5  11      149.69      146.06     64.24 o 
  -5   5  11       64.27        3.82     48.94 o 
  -4   5  11       52.38       58.31     71.88 o 
  -3   5  11       74.28      -13.57     65.77 o 
  -2   5  11        4.61      -66.72     70.74 o 
  -1   5  11        6.72       12.62     55.63 o 
   0   5  11     1137.89     1011.35    150.84 o 
   1   5  11     2071.88     2150.21    210.49 o 
  -9   6  11      134.13      112.86     49.04 o 
  -8   6  11       43.66       78.77     67.30 o 
  -7   6  11        0.30      -19.31     47.22 o 
  -6   6  11        4.02       30.21     67.87 o 
  -5   6  11     1016.38     1011.54    131.34 o 
  -4   6  11     2299.77     2259.19    191.75 o 
  -3   6  11      146.80      194.05     87.18 o 
  -2   6  11      746.94      734.52    130.96 o 
  -1   6  11     1460.60     1219.35    153.33 o 
   0   6  11     2060.28     2404.10    221.01 o 
  -8   7  11      105.78      150.46     80.10 o 
  -7   7  11      353.04      345.27     85.46 o 
  -6   7  11     1205.81     1172.13    151.22 o 
  -5   7  11     1823.29     2000.90    186.40 o 
  -4   7  11       48.53       85.46     79.34 o 
  -3   7  11      691.19      724.39    120.44 o 
  -2   7  11     1336.95     1274.60    166.14 o 
  -6   8  11      388.02      388.48    105.53 o 
  -5   8  11      117.24      200.36     76.66 o 
  -2 -12  12      304.29      299.96    105.91 o 
  -1 -12  12        2.32       23.52     83.35 o 
   0 -12  12       14.99      127.52     88.13 o 
   1 -12  12        2.68      -29.06     82.59 o 
   2 -12  12       83.17       76.66     74.94 o 
   3 -12  12        8.22       64.81     70.16 o 
  -4 -11  12        7.42       38.43     59.84 o 
  -3 -11  12       35.88       21.79     74.37 o 
  -2 -11  12      194.27      193.28     96.93 o 
  -1 -11  12      360.61      472.03    118.34 o 
   0 -11  12      978.38     1081.32    151.80 o 
   1 -11  12      832.43      638.93    117.39 o 
   2 -11  12       77.13       34.60     83.74 o 
   3 -11  12      954.91      674.68    130.58 o 
   4 -11  12      724.35      720.39     84.55 o 
  -5 -10  12      153.62      154.09     88.33 o 
  -4 -10  12       10.11      148.17     82.97 o 
  -3 -10  12      332.75      391.73     94.25 o 
  -2 -10  12     1373.86     1712.22    181.05 o 
  -1 -10  12     1751.39     1863.83    186.02 o 
   0 -10  12      345.26      481.20    109.93 o 
   1 -10  12      335.89      296.14     88.71 o 
   2 -10  12     2011.62     1985.23    192.33 o 
   3 -10  12     1776.56     1786.90    119.63 o 
   4 -10  12      401.73      309.26     62.16 o 
   5 -10  12       52.01       18.71     39.33 o 
  -6  -9  12       33.69        8.79     73.03 o 
  -5  -9  12      157.02      240.51     91.58 o 
  -4  -9  12     1590.20     1528.11    164.42 o 
  -3  -9  12     1860.74     1771.48    181.81 o 
  -2  -9  12      733.99      662.25    120.83 o 
  -1  -9  12       68.23       34.03     57.16 o 
   0  -9  12      316.66      364.39     88.71 o 
   1  -9  12      493.98      496.12    111.27 o 
   2  -9  12      378.74      342.40     59.51 o 
   3  -9  12      134.38      103.93     45.19 o 
   4  -9  12        1.81      -17.30     35.50 o 
   5  -9  12      158.15       97.67     57.01 o 
  -7  -8  12        0.21      -25.43     50.28 o 
  -6  -8  12      665.29      656.71    122.93 o 
  -5  -8  12     2183.94     2409.26    207.43 o 
  -4  -8  12     2273.33     2262.06    190.99 o 
  -3  -8  12      605.01      532.06    111.08 o 
  -2  -8  12       67.81      118.53     76.47 o 
  -1  -8  12        5.64       35.18     51.62 o 
   0  -8  12       14.89       13.57     48.37 o 
   1  -8  12      234.29      211.47     51.99 o 
   2  -8  12        1.65       -4.61     42.70 o 
   3  -8  12      300.28      377.45     62.71 o 
   4  -8  12     1365.95     1301.96    102.03 o 
   5  -8  12     1556.12     1824.44    180.28 o 
  -7  -7  12      524.56      422.70     96.16 o 
  -6  -7  12      608.39      726.30    118.15 o 
  -5  -7  12      250.52      312.58     95.02 o 
  -4  -7  12       66.20       25.24     65.00 o 
  -3  -7  12       35.70       30.59     48.94 o 
  -2  -7  12      585.53      698.96    117.00 o 
  -1  -7  12     1044.77      917.29    125.61 o 
   0  -7  12      419.82      386.66     60.58 o 
   1  -7  12       22.20      -19.33     41.40 o 
   2  -7  12     1817.28     1857.67    111.64 o 
   3  -7  12     2745.82     2802.94    139.85 o 
   4  -7  12     1540.33     1697.88    164.22 o 
   5  -7  12      142.83      107.63     79.91 o 
  -8  -6  12       54.21        4.01     68.25 o 
  -7  -6  12       22.52       55.63     71.69 o 
  -6  -6  12      320.90      255.04     88.52 o 
  -5  -6  12      113.31      153.14     78.19 o 
  -4  -6  12      790.86      768.55    110.50 o 
  -3  -6  12     3172.60     3287.93    212.78 o 
  -2  -6  12     3119.38     3310.11    214.12 o 
  -1  -6  12      953.21      976.84     84.08 o 
   0  -6  12       61.57       19.59     42.38 o 
   1  -6  12     1741.84     1692.13    105.35 o 
   2  -6  12     3159.74     3309.59    149.84 o 
   3  -6  12     1081.84      994.33    132.87 o 
   4  -6  12       17.20       11.09     66.34 o 
   5  -6  12        4.05       40.15     69.59 o 
  -8  -5  12      434.89      441.82    107.44 o 
  -7  -5  12       83.18       43.40     72.08 o 
  -6  -5  12      308.85      339.16     90.62 o 
  -5  -5  12      672.07      676.21    112.80 o 
  -4  -5  12     3039.02     3182.98    213.17 o 
  -3  -5  12     3992.25     4013.08    228.84 o 
  -2  -5  12       29.25       56.21     64.43 o 
  -1  -5  12       55.96       44.41     44.61 o 
   0  -5  12        7.65      -51.96     41.77 o 
   1  -5  12     1066.23     1050.12    118.82 o 
   2  -5  12      238.30      235.54     72.08 o 
   3  -5  12       44.60       62.71     56.78 o 
   4  -5  12      255.44      234.20     90.24 o 
   5  -5  12      789.71      584.63    115.09 o 
  -9  -4  12     1200.64     1494.85    175.89 o 
  -8  -4  12      317.56      302.45     93.87 o 
  -7  -4  12      671.61      619.81    110.31 o 
  -6  -4  12     2347.87     2506.96    193.48 o 
  -5  -4  12     2046.21     2138.36    177.61 o 
  -4  -4  12      473.54      508.54     99.22 o 
  -3  -4  12       22.36       54.30     64.05 o 
  -2  -4  12        4.31       10.10     41.02 o 
  -1  -4  12      753.79      743.84     76.75 o 
   0  -4  12     1745.56     1800.52    121.30 o 
   1  -4  12      191.35      145.68     76.85 o 
   2  -4  12        8.32       -4.97     67.68 o 
   3  -4  12      870.79      732.03    123.50 o 
   4  -4  12     2548.37     2560.87    214.89 o 
   5  -4  12      407.73      401.48     99.99 o 
  -9  -3  12      335.45      344.70     89.86 o 
  -8  -3  12       70.54       69.40     54.68 o 
  -7  -3  12      623.36      790.92    123.69 o 
  -6  -3  12      193.44      136.12     62.13 o 
  -5  -3  12        0.45      -22.56     53.72 o 
  -4  -3  12       30.91       10.51     42.06 o 
  -3  -3  12      337.15      231.65     52.44 o 
  -2  -3  12     1180.88     1213.14     87.85 o 
  -1  -3  12      669.40      793.57    121.88 o 
   0  -3  12      840.94      826.09    122.16 o 
   1  -3  12      221.59      285.43     77.81 o 
   2  -3  12     2933.31     2873.84    208.96 o 
   3  -3  12     1093.29     1240.57    156.00 o 
   4  -3  12      116.91      129.05     70.74 o 
   5  -3  12        1.15      -21.22     74.56 o 
  -9  -2  12        1.15       24.09     69.97 o 
  -8  -2  12       55.56        6.69     60.22 o 
  -7  -2  12      563.44      603.94    107.25 o 
  -6  -2  12      320.35      254.27     78.00 o 
  -5  -2  12      552.47      645.81    103.24 o 
  -4  -2  12     3467.26     3653.06    140.35 o 
  -3  -2  12     2701.71     2944.78    129.40 o 
  -2  -2  12      966.66     1244.14    115.57 o 
  -1  -2  12       27.04      -57.35     60.80 o 
   0  -2  12     2025.69     2048.12    172.45 o 
   1  -2  12     2653.30     2671.95    210.30 o 
   2  -2  12      967.86      951.32    131.72 o 
   3  -2  12       53.34       99.80     67.30 o 
   4  -2  12        5.75       21.79     60.99 o 
  -9  -1  12      494.41      612.74    114.33 o 
  -8  -1  12      516.55      569.53    101.13 o 
  -7  -1  12      136.17       91.38     66.91 o 
  -6  -1  12     1289.97     1565.20    148.74 o 
  -5  -1  12     4791.57     5085.88    167.99 o 
  -4  -1  12     2648.23     2822.30    126.02 o 
  -3  -1  12     1169.11     1321.49     89.48 o 
  -2  -1  12        2.02       -5.74     63.85 o 
  -1  -1  12      842.99      828.39    113.56 o 
   0  -1  12      359.79      298.43     95.02 o 
   1  -1  12       28.43       13.19     82.21 o 
   2  -1  12       54.53       18.54     83.55 o 
   3  -1  12      247.74      246.43     87.75 o 
   4  -1  12      382.76      334.95    112.03 o 
 -10   0  12      927.43      814.62    125.22 o 
  -9   0  12      274.28      277.02     77.43 o 
  -8   0  12      166.73      184.11     74.75 o 
  -7   0  12     1602.71     1933.80    167.47 o 
  -6   0  12     3070.75     3254.48    203.42 o 
  -5   0  12      694.09      605.00     67.22 o 
  -4   0  12        0.35      -44.96     33.99 o 
  -3   0  12       85.83       93.49     56.78 o 
  -2   0  12      247.94      226.93     84.50 o 
  -1   0  12     1561.60     1180.16    144.53 o 
   0   0  12      880.75      963.17    126.56 o 
   1   0  12      172.59       85.08     65.00 o 
   2   0  12     1310.20     1226.43    165.75 o 
   3   0  12     2057.21     2074.32    205.33 o 
   4   0  12     1270.53     1394.86    189.65 o 
 -10   1  12       47.58       39.57     74.37 o 
  -9   1  12       88.27       82.21     68.83 o 
  -8   1  12      735.76      747.33    115.66 o 
  -7   1  12     1592.64     1653.14    153.14 o 
  -6   1  12        8.63      -16.84     35.76 o 
  -5   1  12      123.84      116.99     42.50 o 
  -4   1  12      476.67      300.54     73.41 o 
  -3   1  12      874.18      876.76    122.55 o 
  -2   1  12      723.64      653.07    104.77 o 
  -1   1  12      353.63      337.82    101.13 o 
   0   1  12      491.48      454.25    112.99 o 
   1   1  12     2698.48     2936.93    228.84 o 
   2   1  12     2564.53     2732.93    231.14 o 
   3   1  12      917.59      924.36    154.09 o 
  -9   2  12       98.98       84.88     67.49 o 
  -8   2  12       38.59       10.71     59.07 o 
  -7   2  12       35.31       35.06     38.97 o 
  -6   2  12      266.75      288.53     53.84 o 
  -5   2  12     2674.88     2846.88    196.73 o 
  -4   2  12     4648.44     4948.72    260.39 o 
  -3   2  12     1146.91     1079.60    129.62 o 
  -2   2  12       19.10       87.18     64.24 o 
  -1   2  12      442.04      392.88    109.74 o 
   0   2  12     2141.35     1793.85    177.42 o 
   1   2  12      766.98      794.17    141.67 o 
   2   2  12       26.78       37.47     66.91 o 
  -9   3  12      569.74      559.01     99.03 o 
  -8   3  12       40.20       59.11     42.31 o 
  -7   3  12      835.47      867.32     80.41 o 
  -6   3  12     3836.16     3990.72    238.02 o 
  -5   3  12     4596.11     4577.45    251.21 o 
  -4   3  12     1336.18     1117.26    132.11 o 
  -3   3  12      201.98      310.29     96.93 o 
  -2   3  12      765.34      701.44    115.09 o 
  -1   3  12      218.99      258.67     85.27 o 
   0   3  12       18.99      -26.19     80.49 o 
   1   3  12        0.19       34.60     69.02 o 
  -9   4  12       47.81       42.63     64.81 o 
  -8   4  12      870.87      938.38    126.18 o 
  -7   4  12      742.78      726.49    108.59 o 
  -6   4  12      862.84      792.83    123.12 o 
  -5   4  12      203.12      201.50     85.46 o 
  -4   4  12       37.31       27.34     55.06 o 
  -3   4  12       30.35       73.99     60.60 o 
  -2   4  12      483.01      448.89    100.18 o 
  -1   4  12      253.85       91.96     88.71 o 
   0   4  12       12.63      -21.79     58.31 o 
   1   4  12      513.73      378.54    119.68 o 
  -8   5  12       79.89       88.52     69.21 o 
  -7   5  12        0.06       41.49     65.00 o 
  -6   5  12        1.17       17.78     67.10 o 
  -5   5  12       15.28      -13.00     64.05 o 
  -4   5  12      680.70      643.71    120.06 o 
  -3   5  12     2151.13     2448.07    211.45 o 
  -2   5  12      304.39      350.24     94.06 o 
  -1   5  12      173.62      237.45    102.47 o 
  -7   6  12      142.27      169.58     82.02 o 
  -6   6  12      392.71      230.95     92.91 o 
  -5   6  12     1632.94     1614.33    171.30 o 
  -4   6  12     1755.47     1777.60    185.83 o 
  -3   6  12       78.09      169.77     88.90 o 
  -2   6  12      476.14      412.76    102.09 o 
  -2 -11  13      288.04      267.08     88.52 o 
  -1 -11  13     1001.10     1130.84    155.62 o 
   0 -11  13     1145.99     1363.12    170.92 o 
   1 -11  13      473.99      563.98    124.27 o 
   2 -11  13       25.02       69.78     85.84 o 
  -4 -10  13      173.17      261.54     93.49 o 
  -3 -10  13     1452.34     1804.94    190.23 o 
  -2 -10  13     2036.94     2305.84    210.68 o 
  -1 -10  13      741.12      749.43    129.43 o 
   0 -10  13       42.09        8.79     54.49 o 
   1 -10  13      125.00      122.93     86.61 o 
   2 -10  13      279.22      209.92     96.74 o 
   3 -10  13       43.48       24.23     45.02 o 
  -5  -9  13      162.21      199.59     77.62 o 
  -4  -9  13     1593.50     1533.66    166.14 o 
  -3  -9  13     1486.63     1411.49    160.40 o 
  -2  -9  13      298.34      293.46     83.55 o 
  -1  -9  13       90.73      103.24     80.10 o 
   0  -9  13        7.76        8.99     72.65 o 
   1  -9  13        4.55       12.62     70.74 o 
   2  -9  13      296.60      244.61     60.03 o 
   3  -9  13      360.53      267.39     64.63 o 
   4  -9  13       41.05       76.42     69.69 o 
  -6  -8  13       93.49       84.31     63.09 o 
  -5  -8  13      198.23      150.27     68.63 o 
  -4  -8  13      211.61      190.99     73.22 o 
  -3  -8  13      100.88      101.52     58.88 o 
  -2  -8  13      212.75      154.47     78.19 o 
  -1  -8  13      764.46      610.44    115.28 o 
   0  -8  13      961.55      991.27    126.18 o 
   1  -8  13      509.18      471.00     69.46 o 
   2  -8  13      111.40      117.33     52.57 o 
   3  -8  13      356.24      344.87     67.50 o 
   4  -8  13     1337.45     1532.13    165.37 o 
  -7  -7  13       65.13      110.50     77.05 o 
  -6  -7  13      109.98      132.11     84.31 o 
  -5  -7  13      650.78      586.74    115.09 o 
  -4  -7  13      212.30      137.65     76.85 o 
  -3  -7  13       93.27       73.60     75.13 o 
  -2  -7  13     1461.64     1652.00    158.30 o 
  -1  -7  13     2371.78     2701.01    198.83 o 
   0  -7  13      407.44      430.73     96.93 o 
   1  -7  13      125.70       77.94     86.80 o 
   2  -7  13      691.80      658.81     79.21 o 
   3  -7  13     1074.73     1022.82    137.27 o 
   4  -7  13      307.85      245.29     94.25 o 
  -7  -6  13      607.62      660.91    118.91 o 
  -6  -6  13      536.83      618.28    106.87 o 
  -5  -6  13       27.60      -26.19     62.71 o 
  -4  -6  13     1402.65     1505.55    161.36 o 
  -3  -6  13     2563.00     2635.62    199.40 o 
  -2  -6  13     1391.07     1292.00    138.61 o 
  -1  -6  13      532.55      431.11     95.02 o 
   0  -6  13        0.40      -24.35     43.39 o 
   1  -6  13      380.98      263.69     59.59 o 
   2  -6  13       23.55      -40.15     61.18 o 
   3  -6  13       11.07        6.12     70.74 o 
   4  -6  13        0.25      -72.65     65.77 o 
  -8  -5  13     1383.08     1598.47    183.15 o 
  -7  -5  13      726.13      581.76    109.55 o 
  -6  -5  13      130.86      169.39     78.19 o 
  -5  -5  13     1569.97     1503.83    161.74 o 
  -4  -5  13     1570.81     1760.21    161.93 o 
  -3  -5  13      770.38      816.92    117.58 o 
  -2  -5  13        3.98      -25.24     56.02 o 
  -1  -5  13       18.94      -15.25     42.81 o 
   0  -5  13       85.93       39.48     45.96 o 
   1  -5  13      301.29      247.39     86.80 o 
   2  -5  13      790.46      543.91    111.65 o 
   3  -5  13       17.38       77.43     61.75 o 
   4  -5  13      570.47      691.31    130.00 o 
  -8  -4  13      585.84      726.49    128.66 o 
  -7  -4  13        8.30       69.78     67.10 o 
  -6  -4  13      242.45      385.99     88.13 o 
  -5  -4  13        0.38      -42.25     55.06 o 
  -4  -4  13       15.02       20.65     47.60 o 
  -3  -4  13      229.82      171.30     73.60 o 
  -2  -4  13      461.81      512.69    128.76 o 
  -1  -4  13      545.86      642.17     75.15 o 
   0  -4  13     1344.02     1160.28    142.43 o 
   1  -4  13      146.22       -4.40     72.27 o 
   2  -4  13      684.02      667.41    111.46 o 
   3  -4  13      662.73      726.11    130.77 o 
   4  -4  13      654.43      747.52    126.18 o 
  -8  -3  13        2.07      -30.59     44.16 o 
  -7  -3  13       83.08       12.04     48.75 o 
  -6  -3  13      891.69      973.88    123.50 o 
  -5  -3  13      706.58      655.94    105.91 o 
  -4  -3  13      264.97      251.59     76.28 o 
  -3  -3  13     2492.80     2791.18    132.27 o 
  -2  -3  13     3545.85     3654.76    294.80 o 
  -1  -3  13     1701.05     1815.46    165.18 o 
   0  -3  13       29.64       56.59     76.28 o 
   1  -3  13     1165.14     1231.40    148.55 o 
   2  -3  13     1341.89     1298.88    159.83 o 
   3  -3  13      433.54      446.98    115.28 o 
   4  -3  13      109.80       48.75     84.69 o 
  -9  -2  13      240.52      360.38    104.00 o 
  -8  -2  13      486.86      607.57    107.25 o 
  -7  -2  13      603.38      671.24    113.94 o 
  -6  -2  13      169.05      139.75     72.84 o 
  -5  -2  13      602.28      529.38     97.31 o 
  -4  -2  13     4066.61     4366.00    230.56 o 
  -3  -2  13     3076.05     3433.12    166.14 o 
  -2  -2  13     1283.56     1166.59    127.71 o 
  -1  -2  13       85.14        7.84     69.02 o 
   0  -2  13      301.98      328.26    102.86 o 
   1  -2  13       13.11      -55.06     78.77 o 
   2  -2  13       42.47       35.37     64.81 o 
   3  -2  13       63.81       10.71     83.35 o 
  -9  -1  13     1574.06     1788.50    184.11 o 
  -8  -1  13      209.41      162.31     78.77 o 
  -7  -1  13       33.95       65.58     49.71 o 
  -6  -1  13      838.67     1005.42    126.75 o 
  -5  -1  13     2869.83     3195.98    204.37 o 
  -4  -1  13      746.28      701.35     88.13 o 
  -3  -1  13        2.44      -11.28     65.58 o 
  -2  -1  13       81.32      -43.21     66.53 o 
  -1  -1  13      248.50      218.71     93.30 o 
   0  -1  13      704.86      583.68    106.68 o 
   1  -1  13      738.96      624.21    115.09 o 
   2  -1  13        4.87      -22.94     83.93 o 
   3  -1  13      438.50      433.60    111.46 o 
  -9   0  13      450.28      436.08     94.83 o 
  -8   0  13       32.66       27.15     49.32 o 
  -7   0  13      376.37      416.01     85.65 o 
  -6   0  13      598.35      588.65     98.27 o 
  -5   0  13      206.24      254.07     53.52 o 
  -4   0  13        4.40        0.00     64.24 o 
  -3   0  13      567.25      503.76    104.58 o 
  -2   0  13     2270.40     2511.36    201.70 o 
  -1   0  13     1919.67     1903.59    173.78 o 
   0   0  13      546.22      397.47     96.93 o 
   1   0  13      116.03       49.13     85.27 o 
   2   0  13     1157.23     1176.15    156.58 o 
  -9   1  13       29.98       44.55     68.83 o 
  -8   1  13      300.46      232.48     82.21 o 
  -7   1  13      336.04      388.48     88.13 o 
  -6   1  13      200.69      139.08     64.24 o 
  -5   1  13       63.02      102.86     67.49 o 
  -4   1  13     2174.21     2060.93    179.33 o 
  -3   1  13     3212.25     3412.01    226.55 o 
  -2   1  13     1419.07     1297.74    147.21 o 
  -1   1  13       12.29      -49.71     50.09 o 
   0   1  13      553.18      408.75    113.18 o 
   1   1  13     1022.36      880.58    146.64 o 
   2   1  13      537.92      608.15    133.83 o 
  -9   2  13      790.29     1044.81    140.14 o 
  -8   2  13     1065.62     1332.92    150.08 o 
  -7   2  13       99.96      125.35     47.12 o 
  -6   2  13      130.21       54.10     65.38 o 
  -5   2  13     1386.19     1365.80    149.69 o 
  -4   2  13     5187.97     5224.79    280.85 o 
  -3   2  13     2075.50     1825.02    180.28 o 
  -2   2  13       14.11       -5.16     56.59 o 
  -1   2  13       69.31       67.49     66.72 o 
   0   2  13       10.44      -32.69     55.25 o 
   1   2  13        9.63      -68.25     81.44 o 
  -8   3  13       23.00       20.65     60.80 o 
  -7   3  13      494.72      458.64    101.71 o 
  -6   3  13      497.02      592.66    110.69 o 
  -5   3  13      415.39      259.05     88.90 o 
  -4   3  13       52.93        6.31     69.02 o 
  -3   3  13      137.08      134.97     71.69 o 
  -2   3  13       38.47       37.85     78.00 o 
  -1   3  13      849.06      999.50    143.77 o 
   0   3  13      259.73      282.57     93.11 o 
  -8   4  13      404.80      516.00    105.34 o 
  -7   4  13       33.57       73.22     71.50 o 
  -6   4  13       32.99       95.78     72.46 o 
  -5   4  13       18.45       16.25     51.24 o 
  -4   4  13       12.70       17.78     54.49 o 
  -3   4  13      364.52      405.69    109.16 o 
  -2   4  13     1245.46     1254.53    168.81 o 
  -1   4  13      598.38      651.55    135.17 o 
  -6   5  13        8.62       32.69     54.87 o 
  -5   5  13      957.69      824.37    125.99 o 
  -4   5  13     1484.73     1527.16    170.72 o 
  -3   5  13     1114.91     1127.59    152.75 o 
  -2 -10  14      776.15     1021.10    149.89 o 
  -1 -10  14      350.66      262.87     82.78 o 
   0 -10  14       69.39      109.55     82.02 o 
   1 -10  14       80.73      -39.77     66.91 o 
  -4  -9  14       18.36      -58.50     63.85 o 
  -3  -9  14        3.56       56.40     72.65 o 
  -2  -9  14       17.51       82.02     77.05 o 
  -1  -9  14       60.25       12.81     68.44 o 
   0  -9  14      547.53      558.82    113.37 o 
   1  -9  14     1343.24     1251.47    154.28 o 
   2  -9  14     1117.38      885.74    126.94 o 
  -5  -8  14       13.79       38.05     78.00 o 
  -4  -8  14      256.69      241.65     89.86 o 
  -3  -8  14      174.69      280.65     79.53 o 
  -2  -8  14        2.09       11.28     65.58 o 
  -1  -8  14      773.92      739.87    116.05 o 
   0  -8  14     1759.09     1681.06    162.89 o 
   1  -8  14      976.60      901.04    123.31 o 
   2  -8  14       16.03       26.48     39.91 o 
   3  -8  14      328.78      309.90     86.03 o 
  -6  -7  14      977.68     1157.22    157.34 o 
  -5  -7  14     1044.05      999.11    146.06 o 
  -4  -7  14       15.52       28.68     66.91 o 
  -3  -7  14      555.51      693.41    116.05 o 
  -2  -7  14     1039.76     1127.40    140.90 o 
  -1  -7  14      823.73      927.23    124.08 o 
   0  -7  14      193.75      248.92     83.74 o 
   1  -7  14       15.83       -0.55     46.65 o 
   2  -7  14        9.05       29.44     69.02 o 
   3  -7  14        0.02      -14.53     69.21 o 
  -6  -6  14     1270.98     1239.05    149.89 o 
  -5  -6  14        0.07       74.75     69.40 o 
  -4  -6  14     1020.04     1057.81    138.42 o 
  -3  -6  14      964.24      946.92    129.81 o 
  -2  -6  14      260.46      302.26     89.66 o 
  -1  -6  14       17.27       79.34     65.38 o 
   0  -6  14       15.33       -8.33     44.40 o 
   1  -6  14      121.52       77.81     74.56 o 
   2  -6  14      478.06      469.35    108.21 o 
   3  -6  14      470.98      426.14    109.16 o 
  -7  -5  14      373.41      393.26    103.62 o 
  -6  -5  14       19.48       77.24     70.35 o 
  -5  -5  14       61.76       86.03     57.55 o 
  -4  -5  14       10.10       32.50     69.40 o 
  -3  -5  14      109.79      183.53     80.30 o 
  -2  -5  14        4.67        4.40     57.74 o 
  -1  -5  14      175.20      196.18     57.46 o 
   0  -5  14     1428.75     1361.97    155.43 o 
   1  -5  14     1195.91     1220.69    141.86 o 
   2  -5  14      108.48      148.36     86.41 o 
   3  -5  14       22.09      -11.09     75.71 o 
  -7  -4  14       12.13       41.30     56.59 o 
  -6  -4  14       76.17       83.74     56.78 o 
  -5  -4  14      660.69      636.82    104.77 o 
  -4  -4  14      862.95      916.52    127.33 o 
  -3  -4  14        0.24       51.43     63.28 o 
  -2  -4  14     1402.71     1523.80    106.32 o 
  -1  -4  14     1842.18     1962.67    174.55 o 
   0  -4  14     1469.67     1453.55    164.99 o 
   1  -4  14      116.25      144.92     73.41 o 
   2  -4  14      544.51      414.29    108.21 o 
   3  -4  14      445.50      347.18    108.02 o 
  -8  -3  14      314.08      324.43    100.75 o 
  -7  -3  14      739.98     1004.47    142.43 o 
  -6  -3  14      536.56      542.19     99.41 o 
  -5  -3  14      195.20      233.43     84.12 o 
  -4  -3  14      293.89      326.16     83.55 o 
  -3  -3  14     2573.82     2621.09    189.65 o 
  -2  -3  14     1980.63     2039.33    178.18 o 
  -1  -3  14      495.89      460.56    104.38 o 
   0  -3  14      115.17       28.49     78.00 o 
   1  -3  14        6.17      -50.09     54.68 o 
   2  -3  14       13.45      -36.32     78.00 o 
  -8  -2  14     1664.70     1826.35    184.87 o 
  -7  -2  14      716.80      705.46    113.18 o 
  -6  -2  14       10.34       31.93     61.75 o 
  -5  -2  14     1088.81     1249.56    139.18 o 
  -4  -2  14     2332.83     2488.80    186.02 o 
  -3  -2  14      741.75      689.97    115.28 o 
  -1  -2  14       85.30       39.38     55.82 o 
   0  -2  14      245.14      235.92     82.21 o 
   1  -2  14      577.62      600.88    116.43 o 
   2  -2  14      682.87      630.90    125.99 o 
  -8  -1  14      441.77      477.00    108.02 o 
  -7  -1  14       44.85       39.00     63.66 o 
  -6  -1  14        0.21      -14.34     57.93 o 
  -5  -1  14      281.22      361.33     85.65 o 
  -4  -1  14       76.66       28.29     67.30 o 
  -3  -1  14       16.11      -13.00     71.31 o 
  -2  -1  14      221.65      217.56     90.05 o 
  -1  -1  14     1465.36     1636.70    177.61 o 
   0  -1  14     1787.55     1963.05    187.93 o 
   1  -1  14      616.02      551.56    128.66 o 
  -8   0  14        6.01        1.91     64.43 o 
  -7   0  14      296.45      366.11     81.83 o 
  -6   0  14      854.42     1009.63    125.61 o 
  -5   0  14      224.60      205.71     78.38 o 
  -4   0  14       23.14      -22.94     67.87 o 
  -3   0  14     1166.98     1022.25    141.09 o 
  -1   0  14     1965.81     2059.79    198.45 o 
   0   0  14       21.01      -38.24     82.21 o 
  -8   1  14      603.52      569.72    110.69 o 
  -7   1  14     1243.81     1383.00    151.03 o 
  -5   1  14       12.50       63.28     67.30 o 
  -4   1  14      773.79      730.31    122.74 o 
  -3   1  14     1839.61     1790.41    174.74 o 
  -2   1  14     1141.61     1201.19    158.68 o 
  -1   1  14       88.83       41.49     86.41 o 
   0   1  14       23.45      -32.69     84.69 o 
  -6   2  14      556.53      576.41    111.27 o 
  -5   2  14      453.67      458.45    107.06 o 
  -4   2  14      231.70      121.40     66.53 o 
  -3   2  14       45.58      122.55     87.75 o 
  -2   2  14       73.15      230.37     81.83 o 
  -1   2  14       49.06      -27.91     85.84 o 
  -6   3  14       60.46       21.60     71.88 o 
  -5   3  14       46.82      117.19     78.96 o 
  -4   3  14       22.04       -3.44     51.62 o 
  -3   3  14       17.91       -9.37     80.30 o 
  -3  -8  15      105.18       66.91     52.96 o 
  -2  -8  15      398.34      416.97    102.86 o 
  -1  -8  15      747.16      719.03    124.46 o 
   0  -8  15      773.48      814.05    121.02 o 
  -4  -7  15      112.32      161.93     65.38 o 
  -3  -7  15      375.15      395.36     99.99 o 
  -2  -7  15      397.36      450.61    103.81 o 
  -1  -7  15      216.02      242.23     86.99 o 
   0  -7  15      129.52       68.44     69.02 o 
   1  -7  15       11.57       -2.49     72.27 o 
  -5  -6  15       15.38       64.81     56.21 o 
  -4  -6  15        7.09       -9.94     48.37 o 
  -3  -6  15       65.69       94.06     61.37 o 
  -2  -6  15      138.78      164.99     72.65 o 
  -1  -6  15        4.94       57.74     65.19 o 
   1  -6  15      789.81      879.62    137.08 o 
  -5  -5  15      144.94      147.21     74.94 o 
  -4  -5  15      674.10      554.62    112.41 o 
  -3  -5  15      655.87      629.56    110.31 o 
  -2  -5  15       15.68       25.24     63.47 o 
   0  -5  15     1779.89     1738.79    185.25 o 
  -6  -4  15      833.90     1221.27    152.75 o 
  -5  -4  15      982.24     1137.53    143.19 o 
  -4  -4  15      290.91      352.92     88.71 o 
  -3  -4  15      118.45       90.81     66.34 o 
  -1  -4  15     1280.07     1078.26    143.96 o 
   0  -4  15      455.77      453.67    113.56 o 
   1  -4  15      112.08       34.41     66.53 o 
  -6  -3  15     1072.54     1283.59    154.47 o 
  -5  -3  15       77.20       85.84     56.78 o 
  -4  -3  15      257.44      256.37     78.19 o 
  -2  -3  15      697.78      609.29    117.96 o 
  -1  -3  15       26.13      -44.55     71.88 o 
   0  -3  15       42.32      -11.66     76.85 o 
  -6  -2  15       41.08       54.68     50.85 o 
  -5  -2  15       11.77       -4.01     46.07 o 
  -3  -2  15        0.17      -48.56     69.78 o 
  -2  -2  15       12.77      -60.03     71.69 o 
  -1  -2  15       36.05      -34.99     76.47 o 
   0  -2  15      778.12      707.94    134.59 o 
  -6  -1  15      218.08      278.55     81.83 o 
  -4  -1  15      761.08      702.02    121.02 o 
  -3  -1  15       57.33       49.90     81.83 o 
  -2  -1  15      426.49      368.60    108.78 o 
  -1  -1  15     2148.80     2393.40    215.65 o 
  -4   0  15       84.53       85.27     63.28 o 
  -3   0  15      294.87      332.27    102.47 o 
  -2   0  15      653.56      811.18    140.14 o 
  -5   1  15      359.91      425.95    104.58 o 
  -4   1  15      452.18      423.28    110.31 o 
  -3   1  15      208.17      130.58     69.78 o 
                                                 
